# Supplementary material for: Disease-associated variants in different categories of disease located in distinct regulatory elements
Source: BMC Genomics. 2015 Jun 18;16(Suppl 8):S3. doi: 10.1186/1471-2164-16-S8-S3 (PMC4480828; doi:10.1186/1471-2164-16-S8-S3)
Supplement: Additional File 1 — Disease-associated variants for Mendelian diseases and complex diseases, and recurrent cancer somatic mutations. Cancer predisposing germline variants can be downloaded from HGMD Professional. [file 1471-2164-16-S8-S3-S1.xlsx]

## Sheet: Mendelian disease variants
chr	start	end	dbsnp	source
chr8	19813529	19813529	rs268	OMIM/ClinVar
chr8	19819439	19819439	rs326	OMIM/ClinVar
chr8	19819724	19819724	rs328	OMIM/ClinVar
chr11	5248232	5248232	rs334	OMIM/ClinVar
chr7	83772415	83772415	rs447	OMIM/ClinVar
chr14	73683933	73683933	rs661	OMIM/ClinVar
chr7	94937446	94937446	rs662	OMIM/ClinVar
chr12	9232268	9232268	rs669	OMIM/ClinVar
chr12	112241766	112241766	rs671	OMIM/ClinVar
chr5	174868700	174868700	rs686	OMIM/ClinVar
chr2	21232195	21232195	rs693	OMIM/ClinVar
chr4	100260789	100260789	rs698	OMIM/ClinVar
chr1	230845794	230845794	rs699	OMIM/ClinVar
chr9	132576060	132576060	rs1182	OMIM/ClinVar
chr1	159682233	159682233	rs1205	OMIM/ClinVar
chr8	18258316	18258316	rs1208	OMIM/ClinVar
chr14	94844843	94844843	rs1303	OMIM/ClinVar
chr20	10386013	10386013	rs1545	OMIM/ClinVar
chr20	10386059	10386059	rs1547	OMIM/ClinVar
chr16	2138269	2138269	rs1748	OMIM/ClinVar
chr5	112144444	112144444	rs1914	OMIM/ClinVar
chr12	69747198	69747198	rs2553	OMIM/ClinVar
chr8	131329837	131329837	rs3057	OMIM/ClinVar
chr15	79214215	79214215	rs3129	OMIM/ClinVar
chr4	155491759	155491759	rs4220	OMIM/ClinVar
chr1	24114129	24114129	rs4237	OMIM/ClinVar
chr5	174870150	174870150	rs4532	OMIM/ClinVar
chr4	72618323	72618323	rs4588	OMIM/ClinVar
chr22	19950235	19950235	rs4633	OMIM/ClinVar
chr16	88713236	88713236	rs4673	OMIM/ClinVar
chr22	19951271	19951271	rs4680	OMIM/ClinVar
chr6	38650628	38650628	rs4746	OMIM/ClinVar
chr22	19951207	19951207	rs4818	OMIM/ClinVar
chr10	88730312	88730312	rs4869	OMIM/ClinVar
chr6	160113872	160113872	rs4880	OMIM/ClinVar
chr3	186337713	186337713	rs4917	OMIM/ClinVar
chr3	186338382	186338382	rs4918	OMIM/ClinVar
chr4	2906707	2906707	rs4961	OMIM/ClinVar
chr2	70900403	70900403	rs4984	OMIM/ClinVar
chr8	37823798	37823798	rs4994	OMIM/ClinVar
chr17	42338945	42338945	rs5036	OMIM/ClinVar
chr11	116691634	116691634	rs5110	OMIM/ClinVar
chr19	45452080	45452080	rs5122	OMIM/ClinVar
chr19	45452429	45452429	rs5126	OMIM/ClinVar
chr1	53712727	53712727	rs5174	OMIM/ClinVar
chr3	148459988	148459988	rs5186	OMIM/ClinVar
chr11	17409572	17409572	rs5219	OMIM/ClinVar
chr13	78475230	78475230	rs5352	OMIM/ClinVar
chr1	169696946	169696946	rs5368	OMIM/ClinVar
chr6	12296255	12296255	rs5370	OMIM/ClinVar
chr19	10385540	10385540	rs5491	OMIM/ClinVar
chr19	51323676	51323676	rs5515	OMIM/ClinVar
chr16	23200921	23200921	rs5736	OMIM/ClinVar
chr16	23200963	23200963	rs5738	OMIM/ClinVar
chr17	42430244	42430244	rs5848	OMIM/ClinVar
chr16	57016092	57016092	rs5882	OMIM/ClinVar
chr22	21134223	21134223	rs5907	OMIM/ClinVar
chr17	42453065	42453065	rs5911	OMIM/ClinVar
chr17	45361953	45361953	rs5917	OMIM/ClinVar
chr17	45360730	45360730	rs5918	OMIM/ClinVar
chr2	128186027	128186027	rs5935	OMIM/ClinVar
chr6	6318795	6318795	rs5985	OMIM/ClinVar
chr1	197031021	197031021	rs6003	OMIM/ClinVar
chr1	169519049	169519049	rs6025	OMIM/ClinVar
chr13	113773159	113773159	rs6046	OMIM/ClinVar
chrX	138633280	138633280	rs6048	OMIM/ClinVar
chr4	155507590	155507590	rs6050	OMIM/ClinVar
chr4	155530877	155530877	rs6063	OMIM/ClinVar
chr7	100771717	100771717	rs6092	OMIM/ClinVar
chr1	169565346	169565346	rs6133	OMIM/ClinVar
chr1	169563951	169563951	rs6136	OMIM/ClinVar
chrX	66765627	66765627	rs6152	OMIM/ClinVar
chr2	49191041	49191041	rs6165	OMIM/ClinVar
chr2	49189921	49189921	rs6166	OMIM/ClinVar
chr5	42719239	42719239	rs6180	OMIM/ClinVar
chr12	102794515	102794515	rs6220	OMIM/ClinVar
chr5	95751785	95751785	rs6232	OMIM/ClinVar
chr5	95728974	95728974	rs6234	OMIM/ClinVar
chr5	95728898	95728898	rs6235	OMIM/ClinVar
chr11	13514053	13514053	rs6256	OMIM/ClinVar
chr17	7533717	7533717	rs6257	OMIM/ClinVar
chr17	7536527	7536527	rs6259	OMIM/ClinVar
chr11	27679916	27679916	rs6265	OMIM/ClinVar
chr22	19950263	19950263	rs6267	OMIM/ClinVar
chr3	113890815	113890815	rs6280	OMIM/ClinVar
chrX	113965735	113965735	rs6318	OMIM/ClinVar
chr1	156848918	156848918	rs6336	OMIM/ClinVar
chr1	156848946	156848946	rs6339	OMIM/ClinVar
chr8	143958427	143958427	rs6387	OMIM/ClinVar
chr6	32008783	32008783	rs6445	OMIM/ClinVar
chr6	32007887	32007887	rs6471	OMIM/ClinVar
chr6	32007849	32007849	rs6472	OMIM/ClinVar
chr6	32007203	32007203	rs6475	OMIM/ClinVar
chr6	32007593	32007593	rs6476	OMIM/ClinVar
chr14	94847415	94847415	rs6647	OMIM/ClinVar
chr4	72618334	72618334	rs7041	OMIM/ClinVar
chr6	32411646	32411646	rs7192	OMIM/ClinVar
chr19	45412079	45412079	rs7412	OMIM/ClinVar
chr7	95034775	95034775	rs7493	OMIM/ClinVar
chr2	183699584	183699584	rs7775	OMIM/ClinVar
chr7	112115658	112115658	rs7817	OMIM/ClinVar
chr7	73483689	73483689	rs8326	OMIM/ClinVar
chr14	71139279	71139279	rs8688	OMIM/ClinVar
chr12	66359752	66359752	rs8756	OMIM/ClinVar
chr16	2138508	2138508	rs9209	OMIM/ClinVar
chr3	186390627	186390627	rs9898	OMIM/ClinVar
chr2	38302390	38302390	rs10012	OMIM/ClinVar
chr17	78441047	78441047	rs10931	OMIM/ClinVar
chr12	14993439	14993439	rs11276	OMIM/ClinVar
chr10	126089434	126089434	rs11461	OMIM/ClinVar
chr14	74951282	74951282	rs11694	OMIM/ClinVar
chr14	21162053	21162053	rs11701	OMIM/ClinVar
chr7	95041016	95041016	rs12026	OMIM/ClinVar
chr1	159175354	159175354	rs12075	OMIM/ClinVar
chr5	112180257	112180257	rs12189	OMIM/ClinVar
chr8	11710888	11710888	rs12338	OMIM/ClinVar
chr6	31914179	31914179	rs12614	OMIM/ClinVar
chr11	534242	534242	rs12628	OMIM/ClinVar
chr5	74656539	74656539	rs12916	OMIM/ClinVar
chr5	33986409	33986409	rs13289	OMIM/ClinVar
chr1	55532742	55532742	rs13312	OMIM/ClinVar
chr1	24180962	24180962	rs13551	OMIM/ClinVar
chr17	45368337	45368337	rs15908	OMIM/ClinVar
chr7	24324879	24324879	rs16139	OMIM/ClinVar
chr7	24323410	24323410	rs16147	OMIM/ClinVar
chr16	68771034	68771034	rs16260	OMIM/ClinVar
chr22	42523943	42523943	rs16947	OMIM/ClinVar
chrX	153311980	153311980	rs17435	OMIM/ClinVar
chr14	95085642	95085642	rs17473	OMIM/ClinVar
chr20	44640225	44640225	rs17576	OMIM/ClinVar
chr9	123769200	123769200	rs17611	OMIM/ClinVar
chr1	207646462	207646462	rs17615	OMIM/ClinVar
chr13	36231488	36231488	rs20411	OMIM/ClinVar
chr5	131995964	131995964	rs20541	OMIM/ClinVar
chr15	27018841	27018841	rs25409	OMIM/ClinVar
chr5	118811533	118811533	rs25640	OMIM/ClinVar
chr5	33963870	33963870	rs26722	OMIM/ClinVar
chr5	1394522	1394522	rs27072	OMIM/ClinVar
chr5	96129512	96129512	rs27434	OMIM/ClinVar
chr6	29611431	29611431	rs29232	OMIM/ClinVar
chr12	12870695	12870695	rs34330	OMIM/ClinVar
chr7	103489729	103489729	rs39395	OMIM/ClinVar
chr5	112175770	112175770	rs41115	OMIM/ClinVar
chr5	112180921	112180921	rs41116	OMIM/ClinVar
chr5	112176325	112176325	rs42427	OMIM/ClinVar
chr5	10733776	10733776	rs60701	OMIM/ClinVar
chr4	3225371	3225371	rs82334	OMIM/ClinVar
chr22	38563471	38563471	rs132985	OMIM/ClinVar
chr22	23627369	23627369	rs140504	OMIM/ClinVar
chr15	48782093	48782093	rs140593	OMIM/ClinVar
chr20	34025983	34025983	rs143383	OMIM/ClinVar
chr13	32906729	32906729	rs144848	OMIM/ClinVar
chr16	58668566	58668566	rs149428	OMIM/ClinVar
chr16	16273374	16273374	rs150465	OMIM/ClinVar
chr16	16276964	16276964	rs150466	OMIM/ClinVar
chr16	16279048	16279048	rs150467	OMIM/ClinVar
chr16	16252000	16252000	rs150468	OMIM/ClinVar
chr16	23646191	23646191	rs152451	OMIM/ClinVar
chr5	127685135	127685135	rs154001	OMIM/ClinVar
chr7	130585553	130585553	rs157935	OMIM/ClinVar
chr5	37007629	37007629	rs159753	OMIM/ClinVar
chr3	7838242	7838242	rs161927	OMIM/ClinVar
chr22	19956781	19956781	rs165599	OMIM/ClinVar
chr6	11920517	11920517	rs169713	OMIM/ClinVar
chr16	16254766	16254766	rs169844	OMIM/ClinVar
chr16	16250598	16250598	rs169845	OMIM/ClinVar
chr11	61552680	61552680	rs174537	OMIM/ClinVar
chr19	55439639	55439639	rs175092	OMIM/ClinVar
chr22	20127554	20127554	rs175174	OMIM/ClinVar
chr14	81432546	81432546	rs179247	OMIM/ClinVar
chr8	133900252	133900252	rs180223	OMIM/ClinVar
chr19	48372195	48372195	rs182420	OMIM/ClinVar
chr2	136616754	136616754	rs182549	OMIM/ClinVar
chr16	56991363	56991363	rs183130	OMIM/ClinVar
chr5	112164238	112164238	rs187075	OMIM/ClinVar
chr6	128140463	128140463	rs192408	OMIM/ClinVar
chr20	22013514	22013514	rs201571	OMIM/ClinVar
chr17	19812541	19812541	rs203462	OMIM/ClinVar
chr7	130595047	130595047	rs205763	OMIM/ClinVar
chr6	33542538	33542538	rs210138	OMIM/ClinVar
chr13	33596189	33596189	rs211239	OMIM/ClinVar
chr16	16274206	16274206	rs212070	OMIM/ClinVar
chr16	16277685	16277685	rs212072	OMIM/ClinVar
chr16	16278050	16278050	rs212073	OMIM/ClinVar
chr16	16279283	16279283	rs212075	OMIM/ClinVar
chr16	16280776	16280776	rs212077	OMIM/ClinVar
chr16	16244129	16244129	rs212097	OMIM/ClinVar
chr16	16244174	16244174	rs212098	OMIM/ClinVar
chr16	16269269	16269269	rs212619	OMIM/ClinVar
chr16	16269962	16269962	rs212621	OMIM/ClinVar
chr16	16270046	16270046	rs212622	OMIM/ClinVar
chr16	16270904	16270904	rs212623	OMIM/ClinVar
chr16	16253946	16253946	rs212655	OMIM/ClinVar
chr7	117199533	117199533	rs213950	OMIM/ClinVar
chr19	3004792	3004792	rs216276	OMIM/ClinVar
chr19	3007698	3007698	rs216283	OMIM/ClinVar
chr21	37833307	37833307	rs219780	OMIM/ClinVar
chr20	10393145	10393145	rs221667	OMIM/ClinVar
chr17	3519647	3519647	rs222780	OMIM/ClinVar
chr10	64470675	64470675	rs224136	OMIM/ClinVar
chr12	9268585	9268585	rs226379	OMIM/ClinVar
chr12	9268473	9268473	rs226380	OMIM/ClinVar
chr17	64493875	64493875	rs228875	OMIM/ClinVar
chr17	64443995	64443995	rs228883	OMIM/ClinVar
chr22	37591318	37591318	rs229541	OMIM/ClinVar
chr14	83918364	83918364	rs229813	OMIM/ClinVar
chr17	15272073	15272073	rs230884	OMIM/ClinVar
chr11	2691471	2691471	rs231362	OMIM/ClinVar
chr2	204693876	204693876	rs231735	OMIM/ClinVar
chr2	204732714	204732714	rs231775	OMIM/ClinVar
chrX	15438896	15438896	rs234494	OMIM/ClinVar
chrX	15439015	15439015	rs234495	OMIM/ClinVar
chr20	6767111	6767111	rs235756	OMIM/ClinVar
chr20	5935385	5935385	rs236114	OMIM/ClinVar
chr6	149721690	149721690	rs237025	OMIM/ClinVar
chr6	32796751	32796751	rs241447	OMIM/ClinVar
chr6	32796685	32796685	rs241448	OMIM/ClinVar
chr17	44019712	44019712	rs242557	OMIM/ClinVar
chr14	33710787	33710787	rs243286	OMIM/ClinVar
chr16	23625463	23625463	rs249936	OMIM/ClinVar
chr16	23640467	23640467	rs249954	OMIM/ClinVar
chr5	76065702	76065702	rs253088	OMIM/ClinVar
chr16	89755903	89755903	rs258322	OMIM/ClinVar
chr13	55560800	55560800	rs263841	OMIM/ClinVar
chr3	186559474	186559474	rs266729	OMIM/ClinVar
chr19	55438831	55438831	rs269931	OMIM/ClinVar
chr19	55438850	55438850	rs269932	OMIM/ClinVar
chr19	55439371	55439371	rs269935	OMIM/ClinVar
chr19	55439455	55439455	rs269936	OMIM/ClinVar
chr19	55439472	55439472	rs269937	OMIM/ClinVar
chr19	55439821	55439821	rs269938	OMIM/ClinVar
chr19	55439838	55439838	rs269939	OMIM/ClinVar
chr19	55440357	55440357	rs269940	OMIM/ClinVar
chr19	55441643	55441643	rs269948	OMIM/ClinVar
chr19	55442280	55442280	rs269952	OMIM/ClinVar
chr19	55442398	55442398	rs269954	OMIM/ClinVar
chr19	55443424	55443424	rs269955	OMIM/ClinVar
chr20	25090407	25090407	rs270102	OMIM/ClinVar
chr4	46339070	46339070	rs279836	OMIM/ClinVar
chr4	46329723	46329723	rs279845	OMIM/ClinVar
chr4	46305733	46305733	rs279871	OMIM/ClinVar
chr4	100268190	100268190	rs283413	OMIM/ClinVar
chr2	183703336	183703336	rs288326	OMIM/ClinVar
chr10	114909731	114909731	rs290487	OMIM/ClinVar
chr1	207106478	207106478	rs291102	OMIM/ClinVar
chr16	86793676	86793676	rs299956	OMIM/ClinVar
chr5	37052821	37052821	rs300059	OMIM/ClinVar
chr19	56501050	56501050	rs306450	OMIM/ClinVar
chr1	1265154	1265154	rs307355	OMIM/ClinVar
chr3	12181751	12181751	rs308963	OMIM/ClinVar
chr6	105394621	105394621	rs314262	OMIM/ClinVar
chr6	105392745	105392745	rs314263	OMIM/ClinVar
chr6	105407999	105407999	rs314276	OMIM/ClinVar
chr6	105407662	105407662	rs314277	OMIM/ClinVar
chr6	105400837	105400837	rs314280	OMIM/ClinVar
chr7	34748782	34748782	rs323922	OMIM/ClinVar
chr12	57502182	57502182	rs324011	OMIM/ClinVar
chr7	34782027	34782027	rs324384	OMIM/ClinVar
chr1	46870761	46870761	rs324420	OMIM/ClinVar
chr7	136693661	136693661	rs324650	OMIM/ClinVar
chr7	34818113	34818113	rs324981	OMIM/ClinVar
chr3	107894679	107894679	rs326333	OMIM/ClinVar
chr3	119813282	119813282	rs334558	OMIM/ClinVar
chr1	162335256	162335256	rs348624	OMIM/ClinVar
chr5	112164561	112164561	rs351771	OMIM/ClinVar
chr5	112164862	112164862	rs351772	OMIM/ClinVar
chr5	176520243	176520243	rs351855	OMIM/ClinVar
chr4	90637601	90637601	rs356219	OMIM/ClinVar
chr11	112036149	112036149	rs360719	OMIM/ClinVar
chr3	138478544	138478544	rs361072	OMIM/ClinVar
chr6	146633818	146633818	rs362962	OMIM/ClinVar
chr10	118986396	118986396	rs363371	OMIM/ClinVar
chr1	155208006	155208006	rs364897	OMIM/ClinVar
chr5	176378574	176378574	rs365132	OMIM/ClinVar
chr8	9026940	9026940	rs365309	OMIM/ClinVar
chr1	110252472	110252472	rs366631	OMIM/ClinVar
chr1	155205008	155205008	rs368060	OMIM/ClinVar
chr6	105444058	105444058	rs369065	OMIM/ClinVar
chr5	112093955	112093955	rs369952	OMIM/ClinVar
chr1	196701051	196701051	rs380390	OMIM/ClinVar
chr5	112098911	112098911	rs380589	OMIM/ClinVar
chr1	155207932	155207932	rs381737	OMIM/ClinVar
chr5	112182379	112182379	rs386830	OMIM/ClinVar
chr5	112146197	112146197	rs390092	OMIM/ClinVar
chr6	164525586	164525586	rs391695	OMIM/ClinVar
chr5	112111070	112111070	rs392179	OMIM/ClinVar
chr5	112153495	112153495	rs392907	OMIM/ClinVar
chr17	43719143	43719143	rs393152	OMIM/ClinVar
chr19	18197744	18197744	rs393548	OMIM/ClinVar
chr5	112144954	112144954	rs395266	OMIM/ClinVar
chr5	112113735	112113735	rs396321	OMIM/ClinVar
chr5	112169958	112169958	rs396971	OMIM/ClinVar
chr5	112181576	112181576	rs397768	OMIM/ClinVar
chr5	1322087	1322087	rs401681	OMIM/ClinVar
chr5	112113760	112113760	rs401908	OMIM/ClinVar
chr5	176434440	176434440	rs402511	OMIM/ClinVar
chr5	1320722	1320722	rs402710	OMIM/ClinVar
chr5	112172219	112172219	rs411356	OMIM/ClinVar
chr5	112113772	112113772	rs414098	OMIM/ClinVar
chr3	50649499	50649499	rs414171	OMIM/ClinVar
chr16	23634026	23634026	rs420259	OMIM/ClinVar
chr1	155205043	155205043	rs421016	OMIM/ClinVar
chr1	196760417	196760417	rs426736	OMIM/ClinVar
chr19	45411941	45411941	rs429358	OMIM/ClinVar
chr5	112182232	112182232	rs433429	OMIM/ClinVar
chr19	18197635	18197635	rs436857	OMIM/ClinVar
chr8	128323181	128323181	rs445114	OMIM/ClinVar
chr16	23633423	23633423	rs447529	OMIM/ClinVar
chr5	112182691	112182691	rs448162	OMIM/ClinVar
chr5	112181379	112181379	rs448475	OMIM/ClinVar
chr22	18901004	18901004	rs450046	OMIM/ClinVar
chr5	112146117	112146117	rs454886	OMIM/ClinVar
chr5	36986414	36986414	rs457583	OMIM/ClinVar
chr5	75920972	75920972	rs457717	OMIM/ClinVar
chr5	112111866	112111866	rs458906	OMIM/ClinVar
chr5	112170358	112170358	rs458967	OMIM/ClinVar
chr5	112176756	112176756	rs459552	OMIM/ClinVar
chr1	196716337	196716337	rs460184	OMIM/ClinVar
chr1	196716319	196716319	rs460897	OMIM/ClinVar
chr21	27546187	27546187	rs463946	OMIM/ClinVar
chr5	112080728	112080728	rs464002	OMIM/ClinVar
chr5	112064826	112064826	rs464338	OMIM/ClinVar
chr5	112154303	112154303	rs464708	OMIM/ClinVar
chr5	112177171	112177171	rs465899	OMIM/ClinVar
chr5	112113527	112113527	rs467033	OMIM/ClinVar
chr5	112067142	112067142	rs468179	OMIM/ClinVar
chr5	112066524	112066524	rs469336	OMIM/ClinVar
chr1	18219827	18219827	rs477558	OMIM/ClinVar
chr5	112186064	112186064	rs481789	OMIM/ClinVar
chr1	110366083	110366083	rs484959	OMIM/ClinVar
chr1	182554557	182554557	rs486907	OMIM/ClinVar
chr1	55541174	55541174	rs487230	OMIM/ClinVar
chr11	64471369	64471369	rs490192	OMIM/ClinVar
chr19	49206417	49206417	rs492602	OMIM/ClinVar
chr20	48522330	48522330	rs495337	OMIM/ClinVar
chr11	117750740	117750740	rs497768	OMIM/ClinVar
chr5	112185491	112185491	rs497844	OMIM/ClinVar
chr10	97354914	97354914	rs498055	OMIM/ClinVar
chr5	112155793	112155793	rs501250	OMIM/ClinVar
chr9	136149229	136149229	rs505922	OMIM/ClinVar
chr11	56592445	56592445	rs509244	OMIM/ClinVar
chr5	112136204	112136204	rs511906	OMIM/ClinVar
chr18	55795966	55795966	rs512099	OMIM/ClinVar
chr1	37286475	37286475	rs514262	OMIM/ClinVar
chr5	112135067	112135067	rs517947	OMIM/ClinVar
chr5	112135090	112135090	rs518013	OMIM/ClinVar
chr1	170043904	170043904	rs522444	OMIM/ClinVar
chr5	112138734	112138734	rs529076	OMIM/ClinVar
chr6	32578052	32578052	rs532098	OMIM/ClinVar
chr19	55439537	55439537	rs534059	OMIM/ClinVar
chr1	238696036	238696036	rs535043	OMIM/ClinVar
chr11	230368	230368	rs536715	OMIM/ClinVar
chr11	95161575	95161575	rs541821	OMIM/ClinVar
chr5	112167130	112167130	rs544243	OMIM/ClinVar
chr11	60619657	60619657	rs545659	OMIM/ClinVar
chr6	31910938	31910938	rs547154	OMIM/ClinVar
chr6	106568034	106568034	rs548234	OMIM/ClinVar
chr5	112167587	112167587	rs548710	OMIM/ClinVar
chr10	112839579	112839579	rs553668	OMIM/ClinVar
chr1	94553438	94553438	rs560426	OMIM/ClinVar
chr2	169763148	169763148	rs560887	OMIM/ClinVar
chr5	112153996	112153996	rs563556	OMIM/ClinVar
chr6	154407967	154407967	rs563649	OMIM/ClinVar
chr2	169774071	169774071	rs563694	OMIM/ClinVar
chr5	112185393	112185393	rs565453	OMIM/ClinVar
chr5	112185451	112185451	rs565603	OMIM/ClinVar
chr5	112185513	112185513	rs566419	OMIM/ClinVar
chr11	59863104	59863104	rs569108	OMIM/ClinVar
chr5	112167821	112167821	rs569940	OMIM/ClinVar
chr3	159732983	159732983	rs574808	OMIM/ClinVar
chr9	15305378	15305378	rs581080	OMIM/ClinVar
chr18	48392550	48392550	rs584087	OMIM/ClinVar
chr18	48398867	48398867	rs585344	OMIM/ClinVar
chr1	25747230	25747230	rs586178	OMIM/ClinVar
chr15	78865425	78865425	rs588765	OMIM/ClinVar
chr20	3651165	3651165	rs597980	OMIM/ClinVar
chr19	49206674	49206674	rs601338	OMIM/ClinVar
chr19	49206985	49206985	rs602662	OMIM/ClinVar
chr18	48407326	48407326	rs608781	OMIM/ClinVar
chr1	25717365	25717365	rs609320	OMIM/ClinVar
chr18	53210302	53210302	rs613872	OMIM/ClinVar
chr19	55439545	55439545	rs617543	OMIM/ClinVar
chr11	126100932	126100932	rs618176	OMIM/ClinVar
chr8	128335673	128335673	rs620861	OMIM/ClinVar
chr3	50645793	50645793	rs622502	OMIM/ClinVar
chr6	79267481	79267481	rs623155	OMIM/ClinVar
chr1	55249154	55249154	rs628667	OMIM/ClinVar
chr1	109818306	109818306	rs629301	OMIM/ClinVar
chr9	32573602	32573602	rs629566	OMIM/ClinVar
chr11	68094741	68094741	rs634008	OMIM/ClinVar
chr11	100813149	100813149	rs634968	OMIM/ClinVar
chr6	31914180	31914180	rs641153	OMIM/ClinVar
chr18	48422985	48422985	rs642698	OMIM/ClinVar
chr12	89299746	89299746	rs642742	OMIM/ClinVar
chr1	209989270	209989270	rs642961	OMIM/ClinVar
chr18	48456903	48456903	rs645088	OMIM/ClinVar
chr19	55441741	55441741	rs647844	OMIM/ClinVar
chr19	55441744	55441744	rs647845	OMIM/ClinVar
chr19	50693133	50693133	rs648298	OMIM/ClinVar
chr18	48458662	48458662	rs649224	OMIM/ClinVar
chr12	112007756	112007756	rs653178	OMIM/ClinVar
chr18	48464204	48464204	rs654136	OMIM/ClinVar
chr9	136139265	136139265	rs657152	OMIM/ClinVar
chr11	73694754	73694754	rs659366	OMIM/ClinVar
chr18	48446953	48446953	rs674210	OMIM/ClinVar
chr18	48387956	48387956	rs674351	OMIM/ClinVar
chr1	25735202	25735202	rs676785	OMIM/ClinVar
chr1	54637417	54637417	rs682705	OMIM/ClinVar
chr5	176323298	176323298	rs691141	OMIM/ClinVar
chr3	10331457	10331457	rs696217	OMIM/ClinVar
chr6	43736389	43736389	rs699947	OMIM/ClinVar
chr15	51529112	51529112	rs700518	OMIM/ClinVar
chr2	198631714	198631714	rs700651	OMIM/ClinVar
chr12	58162739	58162739	rs703842	OMIM/ClinVar
chr3	44087464	44087464	rs704920	OMIM/ClinVar
chr2	212839046	212839046	rs707284	OMIM/ClinVar
chr1	7825311	7825311	rs707455	OMIM/ClinVar
chr16	56996288	56996288	rs708272	OMIM/ClinVar
chr14	94849201	94849201	rs709932	OMIM/ClinVar
chr3	186977942	186977942	rs710466	OMIM/ClinVar
chr3	189645933	189645933	rs710521	OMIM/ClinVar
chr10	68473399	68473399	rs713250	OMIM/ClinVar
chr7	141673345	141673345	rs713598	OMIM/ClinVar
chr1	76065190	76065190	rs718883	OMIM/ClinVar
chr6	105842330	105842330	rs720225	OMIM/ClinVar
chr6	116419124	116419124	rs720446	OMIM/ClinVar
chr2	63131731	63131731	rs721048	OMIM/ClinVar
chr17	61782920	61782920	rs721575	OMIM/ClinVar
chr11	22576818	22576818	rs722490	OMIM/ClinVar
chr3	141105570	141105570	rs724016	OMIM/ClinVar
chr16	22797852	22797852	rs724466	OMIM/ClinVar
chr8	40300888	40300888	rs725401	OMIM/ClinVar
chr16	11169683	11169683	rs725613	OMIM/ClinVar
chr2	215813331	215813331	rs726070	OMIM/ClinVar
chr13	112651500	112651500	rs726455	OMIM/ClinVar
chr1	159655518	159655518	rs726640	OMIM/ClinVar
chr15	51534547	51534547	rs727479	OMIM/ClinVar
chr4	47357683	47357683	rs728293	OMIM/ClinVar
chr11	123361397	123361397	rs735665	OMIM/ClinVar
chr2	56843605	56843605	rs737030	OMIM/ClinVar
chr4	9934744	9934744	rs737267	OMIM/ClinVar
chr22	19930121	19930121	rs737865	OMIM/ClinVar
chr22	44324727	44324727	rs738409	OMIM/ClinVar
chr2	71058835	71058835	rs741326	OMIM/ClinVar
chr15	74703929	74703929	rs741761	OMIM/ClinVar
chr22	51064039	51064039	rs743616	OMIM/ClinVar
chr17	40514201	40514201	rs744166	OMIM/ClinVar
chr15	57881889	57881889	rs744318	OMIM/ClinVar
chr12	12670227	12670227	rs747726	OMIM/ClinVar
chr15	51558731	51558731	rs749292	OMIM/ClinVar
chr16	88807338	88807338	rs750740	OMIM/ClinVar
chr8	27373865	27373865	rs751141	OMIM/ClinVar
chr1	231768539	231768539	rs751229	OMIM/ClinVar
chr9	863635	863635	rs755383	OMIM/ClinVar
chr17	12569071	12569071	rs758187	OMIM/ClinVar
chr21	34399401	34399401	rs762178	OMIM/ClinVar
chrX	153278307	153278307	rs763737	OMIM/ClinVar
chr15	51540387	51540387	rs767199	OMIM/ClinVar
chr14	61098683	61098683	rs767603	OMIM/ClinVar
chr19	45411110	45411110	rs769452	OMIM/ClinVar
chr19	45412040	45412040	rs769455	OMIM/ClinVar
chr19	55439168	55439168	rs775870	OMIM/ClinVar
chr19	55439278	55439278	rs775871	OMIM/ClinVar
chr19	55439666	55439666	rs775872	OMIM/ClinVar
chr19	55448961	55448961	rs775877	OMIM/ClinVar
chr19	55449099	55449099	rs775878	OMIM/ClinVar
chr19	55449755	55449755	rs775879	OMIM/ClinVar
chr3	7518772	7518772	rs779701	OMIM/ClinVar
chr3	7524042	7524042	rs779706	OMIM/ClinVar
chr2	27741237	27741237	rs780094	OMIM/ClinVar
chr2	172953438	172953438	rs788172	OMIM/ClinVar
chr2	172953460	172953460	rs788173	OMIM/ClinVar
chr3	12208671	12208671	rs795009	OMIM/ClinVar
chr4	1734239	1734239	rs798766	OMIM/ClinVar
chr1	196642233	196642233	rs800292	OMIM/ClinVar
chr1	228997835	228997835	rs801114	OMIM/ClinVar
chr2	172954741	172954741	rs813720	OMIM/ClinVar
chr15	46886109	46886109	rs815198	OMIM/ClinVar
chr5	73981270	73981270	rs820878	OMIM/ClinVar
chr1	232148933	232148933	rs821633	OMIM/ClinVar
chr3	186556037	186556037	rs822387	OMIM/ClinVar
chr1	205713378	205713378	rs823128	OMIM/ClinVar
chr1	205764640	205764640	rs823156	OMIM/ClinVar
chr6	43737486	43737486	rs833061	OMIM/ClinVar
chr2	212816089	212816089	rs839523	OMIM/ClinVar
chr7	122635173	122635173	rs846664	OMIM/ClinVar
chr7	28183702	28183702	rs849140	OMIM/ClinVar
chr7	28185091	28185091	rs849141	OMIM/ClinVar
chr6	151985550	151985550	rs851997	OMIM/ClinVar
chr8	133909974	133909974	rs853326	OMIM/ClinVar
chr7	94946084	94946084	rs854560	OMIM/ClinVar
chr22	37462936	37462936	rs855791	OMIM/ClinVar
chr14	104165753	104165753	rs861539	OMIM/ClinVar
chr5	112064475	112064475	rs861674	OMIM/ClinVar
chr5	112176559	112176559	rs866006	OMIM/ClinVar
chr17	78877735	78877735	rs868432	OMIM/ClinVar
chr6	411064	411064	rs872071	OMIM/ClinVar
chr6	123724482	123724482	rs873460	OMIM/ClinVar
chr1	222271767	222271767	rs873549	OMIM/ClinVar
chr10	73315940	73315940	rs877783	OMIM/ClinVar
chr17	74136936	74136936	rs880213	OMIM/ClinVar
chr5	56031884	56031884	rs889312	OMIM/ClinVar
chr4	100376846	100376846	rs894363	OMIM/ClinVar
chr19	55833754	55833754	rs897798	OMIM/ClinVar
chr3	156798775	156798775	rs900400	OMIM/ClinVar
chr18	9117867	9117867	rs906807	OMIM/ClinVar
chr9	139912484	139912484	rs908832	OMIM/ClinVar
chr20	33171772	33171772	rs910873	OMIM/ClinVar
chr13	47167903	47167903	rs912428	OMIM/ClinVar
chr15	28513364	28513364	rs916977	OMIM/ClinVar
chr2	103070568	103070568	rs917997	OMIM/ClinVar
chr5	112169624	112169624	rs918397	OMIM/ClinVar
chr2	44452390	44452390	rs920520	OMIM/ClinVar
chr7	50623285	50623285	rs921451	OMIM/ClinVar
chr15	79099538	79099538	rs922693	OMIM/ClinVar
chr12	111807499	111807499	rs933399	OMIM/ClinVar
chr6	120194916	120194916	rs937091	OMIM/ClinVar
chr3	138841593	138841593	rs940187	OMIM/ClinVar
chr7	152545351	152545351	rs940261	OMIM/ClinVar
chr14	101306045	101306045	rs941576	OMIM/ClinVar
chr6	123920572	123920572	rs941815	OMIM/ClinVar
chr10	81048158	81048158	rs942793	OMIM/ClinVar
chr14	36649246	36649246	rs944289	OMIM/ClinVar
chr1	205752665	205752665	rs947211	OMIM/ClinVar
chr10	6390450	6390450	rs947474	OMIM/ClinVar
chr13	105478644	105478644	rs951095	OMIM/ClinVar
chr19	51511930	51511930	rs952108	OMIM/ClinVar
chr1	46691621	46691621	rs953070	OMIM/ClinVar
chr2	98606770	98606770	rs953320	OMIM/ClinVar
chr6	11012859	11012859	rs953413	OMIM/ClinVar
chr11	62762422	62762422	rs953894	OMIM/ClinVar
chr20	6404281	6404281	rs961253	OMIM/ClinVar
chr11	31678948	31678948	rs964112	OMIM/ClinVar
chr9	100556109	100556109	rs965513	OMIM/ClinVar
chr1	50582172	50582172	rs967582	OMIM/ClinVar
chr8	139412946	139412946	rs968652	OMIM/ClinVar
chr12	68591685	68591685	rs971545	OMIM/ClinVar
chr3	126914124	126914124	rs977683	OMIM/ClinVar
chr2	130167351	130167351	rs985162	OMIM/ClinVar
chr2	49383377	49383377	rs986036	OMIM/ClinVar
chr11	31636481	31636481	rs986527	OMIM/ClinVar
chr8	129946154	129946154	rs987525	OMIM/ClinVar
chr12	88890671	88890671	rs995030	OMIM/ClinVar
chr14	69034682	69034682	rs999737	OMIM/ClinVar
chr1	231963491	231963491	rs1000731	OMIM/ClinVar
chr9	93654616	93654616	rs1000735	OMIM/ClinVar
chr22	36714659	36714659	rs1002246	OMIM/ClinVar
chr1	67670213	67670213	rs1004819	OMIM/ClinVar
chr17	64438011	64438011	rs1005651	OMIM/ClinVar
chrX	107865895	107865895	rs1006269	OMIM/ClinVar
chr12	2345295	2345295	rs1006737	OMIM/ClinVar
chr3	8775661	8775661	rs1008642	OMIM/ClinVar
chr2	25391101	25391101	rs1009388	OMIM/ClinVar
chr6	15633432	15633432	rs1011313	OMIM/ClinVar
chr20	32738612	32738612	rs1015362	OMIM/ClinVar
chr1	160086968	160086968	rs1016732	OMIM/ClinVar
chr6	15657070	15657070	rs1018381	OMIM/ClinVar
chr1	70904800	70904800	rs1021737	OMIM/ClinVar
chr2	204721752	204721752	rs1024161	OMIM/ClinVar
chr17	32579788	32579788	rs1024611	OMIM/ClinVar
chr12	130604929	130604929	rs1027557	OMIM/ClinVar
chr10	93349797	93349797	rs1028936	OMIM/ClinVar
chr2	18114932	18114932	rs1031771	OMIM/ClinVar
chr2	18114553	18114553	rs1031772	OMIM/ClinVar
chr16	83348824	83348824	rs1035569	OMIM/ClinVar
chr6	151933175	151933175	rs1038304	OMIM/ClinVar
chr6	163214027	163214027	rs1040079	OMIM/ClinVar
chr6	31540784	31540784	rs1041981	OMIM/ClinVar
chr4	100228466	100228466	rs1042026	OMIM/ClinVar
chr1	29138975	29138975	rs1042114	OMIM/ClinVar
chr6	16290761	16290761	rs1042391	OMIM/ClinVar
chr17	7579472	7579472	rs1042522	OMIM/ClinVar
chr2	25383887	25383887	rs1042571	OMIM/ClinVar
chr11	88911696	88911696	rs1042602	OMIM/ClinVar
chr5	148206440	148206440	rs1042713	OMIM/ClinVar
chr5	148206473	148206473	rs1042714	OMIM/ClinVar
chr12	66358347	66358347	rs1042725	OMIM/ClinVar
chr6	31783507	31783507	rs1043618	OMIM/ClinVar
chr20	61981134	61981134	rs1044396	OMIM/ClinVar
chr20	61981104	61981104	rs1044397	OMIM/ClinVar
chr6	132172368	132172368	rs1044498	OMIM/ClinVar
chr2	202149589	202149589	rs1045485	OMIM/ClinVar
chr7	87138645	87138645	rs1045642	OMIM/ClinVar
chr17	80685533	80685533	rs1046896	OMIM/ClinVar
chr19	6713262	6713262	rs1047286	OMIM/ClinVar
chr19	49206631	49206631	rs1047781	OMIM/ClinVar
chr11	17483278	17483278	rs1048095	OMIM/ClinVar
chr15	74219546	74219546	rs1048661	OMIM/ClinVar
chr1	207646322	207646322	rs1048971	OMIM/ClinVar
chr14	35761675	35761675	rs1048990	OMIM/ClinVar
chr16	88709828	88709828	rs1049254	OMIM/ClinVar
chr16	88709737	88709737	rs1049255	OMIM/ClinVar
chr3	133494354	133494354	rs1049296	OMIM/ClinVar
chr10	81926702	81926702	rs1049550	OMIM/ClinVar
chr14	20940606	20940606	rs1049564	OMIM/ClinVar
chrX	105280479	105280479	rs1050086	OMIM/ClinVar
chr5	131676320	131676320	rs1050152	OMIM/ClinVar
chr3	49394834	49394834	rs1050450	OMIM/ClinVar
chr1	161643798	161643798	rs1050501	OMIM/ClinVar
chr17	28576076	28576076	rs1050565	OMIM/ClinVar
chrX	153764217	153764217	rs1050828	OMIM/ClinVar
chrX	153763492	153763492	rs1050829	OMIM/ClinVar
chr16	2103397	2103397	rs1051616	OMIM/ClinVar
chr15	78894339	78894339	rs1051730	OMIM/ClinVar
chr1	226019633	226019633	rs1051740	OMIM/ClinVar
chr16	2138584	2138584	rs1051771	OMIM/ClinVar
chr6	46672943	46672943	rs1051931	OMIM/ClinVar
chr16	3707747	3707747	rs1053874	OMIM/ClinVar
chr9	136131651	136131651	rs1053878	OMIM/ClinVar
chrX	100601543	100601543	rs1054894	OMIM/ClinVar
chr2	38302177	38302177	rs1056827	OMIM/ClinVar
chr2	38298203	38298203	rs1056836	OMIM/ClinVar
chr2	38298150	38298150	rs1056837	OMIM/ClinVar
chr6	32818774	32818774	rs1057141	OMIM/ClinVar
chr8	120436418	120436418	rs1057732	OMIM/ClinVar
chr10	96741053	96741053	rs1057910	OMIM/ClinVar
chr19	51363398	51363398	rs1058205	OMIM/ClinVar
chr18	43319519	43319519	rs1058396	OMIM/ClinVar
chr21	34400463	34400463	rs1059004	OMIM/ClinVar
chr1	207250300	207250300	rs1060286	OMIM/ClinVar
chr17	26089867	26089867	rs1060826	OMIM/ClinVar
chr16	227102	227102	rs1061009	OMIM/ClinVar
chr1	196659237	196659237	rs1061170	OMIM/ClinVar
chr11	5270686	5270686	rs1061234	OMIM/ClinVar
chr5	218471	218471	rs1061517	OMIM/ClinVar
chr15	51547938	51547938	rs1062033	OMIM/ClinVar
chr8	145729727	145729727	rs1063739	OMIM/ClinVar
chr20	23618427	23618427	rs1064039	OMIM/ClinVar
chr22	23915670	23915670	rs1064422	OMIM/ClinVar
chr1	155207983	155207983	rs1064644	OMIM/ClinVar
chr1	155205518	155205518	rs1064651	OMIM/ClinVar
chr1	196709774	196709774	rs1065489	OMIM/ClinVar
chr22	42526694	42526694	rs1065852	OMIM/ClinVar
chr6	24295256	24295256	rs1091047	OMIM/ClinVar
chr4	57793751	57793751	rs1105434	OMIM/ClinVar
chr6	155164271	155164271	rs1106753	OMIM/ClinVar
chr17	48280990	48280990	rs1107946	OMIM/ClinVar
chr10	94462882	94462882	rs1111875	OMIM/ClinVar
chr11	48058313	48058313	rs1113480	OMIM/ClinVar
chr8	28702799	28702799	rs1113990	OMIM/ClinVar
chr16	9263737	9263737	rs1114620	OMIM/ClinVar
chr16	53809247	53809247	rs1121980	OMIM/ClinVar
chr1	230310972	230310972	rs1124110	OMIM/ClinVar
chr11	89017961	89017961	rs1126809	OMIM/ClinVar
chr17	39912145	39912145	rs1126821	OMIM/ClinVar
chr20	3193842	3193842	rs1127354	OMIM/ClinVar
chr7	87195534	87195534	rs1128501	OMIM/ClinVar
chr7	87179601	87179601	rs1128503	OMIM/ClinVar
chr15	28356859	28356859	rs1129038	OMIM/ClinVar
chr12	113348870	113348870	rs1131454	OMIM/ClinVar
chr16	2108859	2108859	rs1131825	OMIM/ClinVar
chr19	45322744	45322744	rs1135062	OMIM/ClinVar
chr11	5248018	5248018	rs1135101	OMIM/ClinVar
chr6	32814975	32814975	rs1135216	OMIM/ClinVar
chr22	42522613	42522613	rs1135840	OMIM/ClinVar
chr17	37879588	37879588	rs1136201	OMIM/ClinVar
chr11	18290859	18290859	rs1136743	OMIM/ClinVar
chr1	66036441	66036441	rs1137100	OMIM/ClinVar
chr11	5248019	5248019	rs1141387	OMIM/ClinVar
chr6	18130918	18130918	rs1142345	OMIM/ClinVar
chr16	31276811	31276811	rs1143679	OMIM/ClinVar
chr16	31336888	31336888	rs1143683	OMIM/ClinVar
chrX	150389931	150389931	rs1149374	OMIM/ClinVar
chr14	23002684	23002684	rs1154155	OMIM/ClinVar
chr4	100342902	100342902	rs1154461	OMIM/ClinVar
chr4	100354257	100354257	rs1154468	OMIM/ClinVar
chr4	100356337	100356337	rs1154470	OMIM/ClinVar
chr12	122295335	122295335	rs1154510	OMIM/ClinVar
chr20	22050503	22050503	rs1160312	OMIM/ClinVar
chr13	112221631	112221631	rs1163623	OMIM/ClinVar
chr6	25870542	25870542	rs1165205	OMIM/ClinVar
chr12	121416650	121416650	rs1169288	OMIM/ClinVar
chr12	121437382	121437382	rs1169305	OMIM/ClinVar
chr12	121442670	121442670	rs1169313	OMIM/ClinVar
chr19	55819845	55819845	rs1172822	OMIM/ClinVar
chr11	113803028	113803028	rs1176744	OMIM/ClinVar
chr1	169088337	169088337	rs1200150	OMIM/ClinVar
chr10	123346190	123346190	rs1219648	OMIM/ClinVar
chr7	81567957	81567957	rs1229497	OMIM/ClinVar
chr4	100239319	100239319	rs1229984	OMIM/ClinVar
chr4	99986373	99986373	rs1230165	OMIM/ClinVar
chr1	173178463	173178463	rs1234315	OMIM/ClinVar
chr10	79616605	79616605	rs1248696	OMIM/ClinVar
chr3	122359922	122359922	rs1256196	OMIM/ClinVar
chr2	27730940	27730940	rs1260326	OMIM/ClinVar
chr1	160470258	160470258	rs1268524	OMIM/ClinVar
chr10	92238445	92238445	rs1274374	OMIM/ClinVar
chr4	3057809	3057809	rs1313770	OMIM/ClinVar
chr1	20140036	20140036	rs1317209	OMIM/ClinVar
chr1	201079235	201079235	rs1325310	OMIM/ClinVar
chr6	137536455	137536455	rs1327475	OMIM/ClinVar
chr13	93912990	93912990	rs1328369	OMIM/ClinVar
chr10	93348120	93348120	rs1329650	OMIM/ClinVar
chr9	22083404	22083404	rs1333040	OMIM/ClinVar
chr9	22103813	22103813	rs1333042	OMIM/ClinVar
chr9	22125347	22125347	rs1333048	OMIM/ClinVar
chr9	22125503	22125503	rs1333049	OMIM/ClinVar
chr10	96810612	96810612	rs1341162	OMIM/ClinVar
chr13	106115509	106115509	rs1341402	OMIM/ClinVar
chr10	70641860	70641860	rs1341667	OMIM/ClinVar
chrX	75004529	75004529	rs1343879	OMIM/ClinVar
chr2	185778428	185778428	rs1344706	OMIM/ClinVar
chr11	44549826	44549826	rs1346671	OMIM/ClinVar
chr6	35607571	35607571	rs1360780	OMIM/ClinVar
chr13	112219432	112219432	rs1361542	OMIM/ClinVar
chr19	35308340	35308340	rs1363364	OMIM/ClinVar
chr19	48563534	48563534	rs1366444	OMIM/ClinVar
chr2	21263900	21263900	rs1367117	OMIM/ClinVar
chr5	147258162	147258162	rs1368408	OMIM/ClinVar
chr18	49018880	49018880	rs1369766	OMIM/ClinVar
chr12	66618638	66618638	rs1370128	OMIM/ClinVar
chr5	40431183	40431183	rs1373692	OMIM/ClinVar
chr11	92673881	92673881	rs1374645	OMIM/ClinVar
chr11	92673828	92673828	rs1387153	OMIM/ClinVar
chr11	89011046	89011046	rs1393350	OMIM/ClinVar
chr4	179213606	179213606	rs1397413	OMIM/ClinVar
chr3	22766469	22766469	rs1402366	OMIM/ClinVar
chr9	12672097	12672097	rs1408799	OMIM/ClinVar
chr1	196696933	196696933	rs1410996	OMIM/ClinVar
chr9	97780363	97780363	rs1412488	OMIM/ClinVar
chr9	22043926	22043926	rs1412829	OMIM/ClinVar
chr6	43740678	43740678	rs1413711	OMIM/ClinVar
chr1	162166043	162166043	rs1415263	OMIM/ClinVar
chr6	24178306	24178306	rs1419228	OMIM/ClinVar
chr16	53800954	53800954	rs1421085	OMIM/ClinVar
chr16	79682751	79682751	rs1424233	OMIM/ClinVar
chr15	48426484	48426484	rs1426654	OMIM/ClinVar
chr1	68635075	68635075	rs1430742	OMIM/ClinVar
chr9	101103591	101103591	rs1435252	OMIM/ClinVar
chr12	65291294	65291294	rs1445442	OMIM/ClinVar
chr8	128485038	128485038	rs1447295	OMIM/ClinVar
chr7	50553051	50553051	rs1451371	OMIM/ClinVar
chr3	79176116	79176116	rs1455832	OMIM/ClinVar
chr3	188112554	188112554	rs1464510	OMIM/ClinVar
chr11	23437585	23437585	rs1471364	OMIM/ClinVar
chr6	16392288	16392288	rs1476464	OMIM/ClinVar
chr12	40591117	40591117	rs1491923	OMIM/ClinVar
chr4	145650021	145650021	rs1492820	OMIM/ClinVar
chr4	81789570	81789570	rs1493182	OMIM/ClinVar
chr5	35871190	35871190	rs1494555	OMIM/ClinVar
chr5	35861068	35861068	rs1494558	OMIM/ClinVar
chr3	186571123	186571123	rs1501299	OMIM/ClinVar
chr12	88986016	88986016	rs1508595	OMIM/ClinVar
chr3	138713704	138713704	rs1511412	OMIM/ClinVar
chr2	50604829	50604829	rs1520446	OMIM/ClinVar
chr18	32027163	32027163	rs1521791	OMIM/ClinVar
chr19	11163562	11163562	rs1529729	OMIM/ClinVar
chr15	58683366	58683366	rs1532085	OMIM/ClinVar
chr16	57005479	57005479	rs1532624	OMIM/ClinVar
chr8	35142956	35142956	rs1534587	OMIM/ClinVar
chr1	231896868	231896868	rs1538979	OMIM/ClinVar
chr6	466033	466033	rs1540771	OMIM/ClinVar
chr1	169995802	169995802	rs1541160	OMIM/ClinVar
chr6	83406107	83406107	rs1547251	OMIM/ClinVar
chr19	55814881	55814881	rs1551562	OMIM/ClinVar
chr7	22768707	22768707	rs1554606	OMIM/ClinVar
chr21	45811343	45811343	rs1556314	OMIM/ClinVar
chr12	68504592	68504592	rs1558744	OMIM/ClinVar
chr10	13155726	13155726	rs1561570	OMIM/ClinVar
chr12	130611790	130611790	rs1566667	OMIM/ClinVar
chr11	48145375	48145375	rs1566734	OMIM/ClinVar
chr20	44742064	44742064	rs1569723	OMIM/ClinVar
chr6	43737830	43737830	rs1570360	OMIM/ClinVar
chr9	91448516	91448516	rs1573231	OMIM/ClinVar
chr4	100349669	100349669	rs1573496	OMIM/ClinVar
chr4	92857255	92857255	rs1586340	OMIM/ClinVar
chr10	71371129	71371129	rs1599711	OMIM/ClinVar
chr5	112139424	112139424	rs1613148	OMIM/ClinVar
chr7	100317298	100317298	rs1617640	OMIM/ClinVar
chr12	66618216	66618216	rs1624395	OMIM/ClinVar
chr7	28189411	28189411	rs1635852	OMIM/ClinVar
chr5	112134837	112134837	rs1644240	OMIM/ClinVar
chr15	28530182	28530182	rs1667394	OMIM/ClinVar
chr5	36986297	36986297	rs1669445	OMIM/ClinVar
chr4	1078187	1078187	rs1670533	OMIM/ClinVar
chr12	57968715	57968715	rs1678542	OMIM/ClinVar
chr4	100263965	100263965	rs1693482	OMIM/ClinVar
chr18	61458688	61458688	rs1720843	OMIM/ClinVar
chr8	16850498	16850498	rs1721100	OMIM/ClinVar
chr7	141672705	141672705	rs1726866	OMIM/ClinVar
chr5	112125419	112125419	rs1734242	OMIM/ClinVar
chr5	112130086	112130086	rs1734243	OMIM/ClinVar
chr1	171080080	171080080	rs1736557	OMIM/ClinVar
chr6	159465977	159465977	rs1738074	OMIM/ClinVar
chr13	112219853	112219853	rs1756091	OMIM/ClinVar
chr6	34195011	34195011	rs1776897	OMIM/ClinVar
chr1	21821757	21821757	rs1780324	OMIM/ClinVar
chr21	45838632	45838632	rs1785467	OMIM/ClinVar
chr6	31542482	31542482	rs1799724	OMIM/ClinVar
chr11	102670496	102670496	rs1799750	OMIM/ClinVar
chr7	100490797	100490797	rs1799805	OMIM/ClinVar
chr3	165548529	165548529	rs1799807	OMIM/ClinVar
chr19	7125518	7125518	rs1799816	OMIM/ClinVar
chr3	133475722	133475722	rs1799852	OMIM/ClinVar
chr10	96702047	96702047	rs1799853	OMIM/ClinVar
chr3	46399208	46399208	rs1799864	OMIM/ClinVar
chr4	120241902	120241902	rs1799883	OMIM/ClinVar
chr7	44229068	44229068	rs1799884	OMIM/ClinVar
chr4	24801834	24801834	rs1799895	OMIM/ClinVar
chr3	133475812	133475812	rs1799899	OMIM/ClinVar
chr11	18047255	18047255	rs1799913	OMIM/ClinVar
chr8	18258103	18258103	rs1799930	OMIM/ClinVar
chr8	18258370	18258370	rs1799931	OMIM/ClinVar
chr10	43610119	43610119	rs1799939	OMIM/ClinVar
chr17	7533423	7533423	rs1799941	OMIM/ClinVar
chr6	26091179	26091179	rs1799945	OMIM/ClinVar
chr12	121176083	121176083	rs1799958	OMIM/ClinVar
chr6	154360797	154360797	rs1799971	OMIM/ClinVar
chr6	154360696	154360696	rs1799972	OMIM/ClinVar
chr7	150696111	150696111	rs1799983	OMIM/ClinVar
chr20	4680251	4680251	rs1799990	OMIM/ClinVar
chr7	113518434	113518434	rs1799999	OMIM/ClinVar
chr17	48277749	48277749	rs1800012	OMIM/ClinVar
chr20	4680521	4680521	rs1800014	OMIM/ClinVar
chrX	66931295	66931295	rs1800053	OMIM/ClinVar
chr11	108098576	108098576	rs1800054	OMIM/ClinVar
chr7	117199641	117199641	rs1800091	OMIM/ClinVar
chr7	117230454	117230454	rs1800098	OMIM/ClinVar
chr7	117250575	117250575	rs1800111	OMIM/ClinVar
chr7	117267766	117267766	rs1800123	OMIM/ClinVar
chr12	57604802	57604802	rs1800164	OMIM/ClinVar
chr22	46614274	46614274	rs1800206	OMIM/ClinVar
chr2	189864080	189864080	rs1800255	OMIM/ClinVar
chrX	31496426	31496426	rs1800278	OMIM/ClinVar
chrX	31496398	31496398	rs1800279	OMIM/ClinVar
chr17	78078656	78078656	rs1800299	OMIM/ClinVar
chr17	78087041	78087041	rs1800309	OMIM/ClinVar
chrX	38226603	38226603	rs1800321	OMIM/ClinVar
chrX	38268220	38268220	rs1800328	OMIM/ClinVar
chr12	6128388	6128388	rs1800382	OMIM/ClinVar
chr12	6127833	6127833	rs1800386	OMIM/ClinVar
chr15	28260053	28260053	rs1800401	OMIM/ClinVar
chr15	28230318	28230318	rs1800407	OMIM/ClinVar
chr15	28096538	28096538	rs1800419	OMIM/ClinVar
chr15	72643548	72643548	rs1800429	OMIM/ClinVar
chr12	9232351	9232351	rs1800433	OMIM/ClinVar
chr12	9247583	9247583	rs1800434	OMIM/ClinVar
chr9	116153891	116153891	rs1800435	OMIM/ClinVar
chr2	38298139	38298139	rs1800440	OMIM/ClinVar
chr11	639830	639830	rs1800443	OMIM/ClinVar
chr19	49519905	49519905	rs1800447	OMIM/ClinVar
chr5	121413208	121413208	rs1800449	OMIM/ClinVar
chr10	54531235	54531235	rs1800450	OMIM/ClinVar
chr10	54531226	54531226	rs1800451	OMIM/ClinVar
chr3	46415061	46415061	rs1800452	OMIM/ClinVar
chr6	32800412	32800412	rs1800454	OMIM/ClinVar
chrX	138642995	138642995	rs1800455	OMIM/ClinVar
chr10	126086520	126086520	rs1800456	OMIM/ClinVar
chr22	43024271	43024271	rs1800457	OMIM/ClinVar
chr18	29172865	29172865	rs1800458	OMIM/ClinVar
chr6	18139228	18139228	rs1800460	OMIM/ClinVar
chr9	34647187	34647187	rs1800461	OMIM/ClinVar
chr6	18143955	18143955	rs1800462	OMIM/ClinVar
chr14	95081011	95081011	rs1800463	OMIM/ClinVar
chr19	41860296	41860296	rs1800469	OMIM/ClinVar
chr11	113270828	113270828	rs1800497	OMIM/ClinVar
chr11	18047816	18047816	rs1800532	OMIM/ClinVar
chr10	112836503	112836503	rs1800544	OMIM/ClinVar
chr9	104189856	104189856	rs1800546	OMIM/ClinVar
chr17	44051846	44051846	rs1800547	OMIM/ClinVar
chr1	94473807	94473807	rs1800553	OMIM/ClinVar
chr1	94463617	94463617	rs1800555	OMIM/ClinVar
chr12	121175678	121175678	rs1800556	OMIM/ClinVar
chr1	201029943	201029943	rs1800559	OMIM/ClinVar
chr3	46414696	46414696	rs1800560	OMIM/ClinVar
chr6	26093141	26093141	rs1800562	OMIM/ClinVar
chr16	69745145	69745145	rs1800566	OMIM/ClinVar
chr3	12422848	12422848	rs1800571	OMIM/ClinVar
chr17	36099446	36099446	rs1800575	OMIM/ClinVar
chr20	23030015	23030015	rs1800576	OMIM/ClinVar
chr20	23028659	23028659	rs1800578	OMIM/ClinVar
chr4	74285357	74285357	rs1800580	OMIM/ClinVar
chr4	145040839	145040839	rs1800582	OMIM/ClinVar
chr12	6440009	6440009	rs1800693	OMIM/ClinVar
chr16	2132583	2132583	rs1800705	OMIM/ClinVar
chr17	41245027	41245027	rs1800709	OMIM/ClinVar
chr16	2125937	2125937	rs1800715	OMIM/ClinVar
chr16	2138218	2138218	rs1800718	OMIM/ClinVar
chr16	2105400	2105400	rs1800720	OMIM/ClinVar
chr16	2133640	2133640	rs1800724	OMIM/ClinVar
chr16	2110795	2110795	rs1800725	OMIM/ClinVar
chr16	2120487	2120487	rs1800729	OMIM/ClinVar
chr6	26091185	26091185	rs1800730	OMIM/ClinVar
chr3	37034946	37034946	rs1800734	OMIM/ClinVar
chr16	2110805	2110805	rs1800742	OMIM/ClinVar
chr16	2108755	2108755	rs1800748	OMIM/ClinVar
chr16	56995236	56995236	rs1800775	OMIM/ClinVar
chr7	22766645	22766645	rs1800795	OMIM/ClinVar
chr7	22766221	22766221	rs1800797	OMIM/ClinVar
chr11	73720165	73720165	rs1800849	OMIM/ClinVar
chr10	43595968	43595968	rs1800858	OMIM/ClinVar
chr5	148206885	148206885	rs1800888	OMIM/ClinVar
chr3	46414573	46414573	rs1800940	OMIM/ClinVar
chr3	46415397	46415397	rs1800944	OMIM/ClinVar
chr1	159683438	159683438	rs1800947	OMIM/ClinVar
chr11	61723379	61723379	rs1800995	OMIM/ClinVar
chr13	20763686	20763686	rs1801002	OMIM/ClinVar
chr5	176836532	176836532	rs1801020	OMIM/ClinVar
chr5	112175211	112175211	rs1801155	OMIM/ClinVar
chr5	112175240	112175240	rs1801166	OMIM/ClinVar
chr17	41055964	41055964	rs1801175	OMIM/ClinVar
chr17	41055965	41055965	rs1801176	OMIM/ClinVar
chr8	19805708	19805708	rs1801177	OMIM/ClinVar
chr7	93055753	93055753	rs1801197	OMIM/ClinVar
chr22	31011610	31011610	rs1801198	OMIM/ClinVar
chr17	37879585	37879585	rs1801201	OMIM/ClinVar
chrX	138643751	138643751	rs1801202	OMIM/ClinVar
chr11	36595321	36595321	rs1801203	OMIM/ClinVar
chr10	115804036	115804036	rs1801252	OMIM/ClinVar
chr10	115805056	115805056	rs1801253	OMIM/ClinVar
chr1	98348885	98348885	rs1801265	OMIM/ClinVar
chr1	97564154	97564154	rs1801267	OMIM/ClinVar
chr6	36651971	36651971	rs1801270	OMIM/ClinVar
chr19	41354533	41354533	rs1801272	OMIM/ClinVar
chr1	161479745	161479745	rs1801274	OMIM/ClinVar
chr16	27374400	27374400	rs1801275	OMIM/ClinVar
chr8	18257854	18257854	rs1801280	OMIM/ClinVar
chr3	12393125	12393125	rs1801282	OMIM/ClinVar
chr5	7870973	7870973	rs1801394	OMIM/ClinVar
chr17	79767715	79767715	rs1801483	OMIM/ClinVar
chr1	94512565	94512565	rs1801581	OMIM/ClinVar
chr13	78492540	78492540	rs1801710	OMIM/ClinVar
chr3	122003757	122003757	rs1801725	OMIM/ClinVar
chr9	132580901	132580901	rs1801968	OMIM/ClinVar
chr14	101200645	101200645	rs1802710	OMIM/ClinVar
chr14	94844965	94844965	rs1802959	OMIM/ClinVar
chr11	5247871	5247871	rs1803195	OMIM/ClinVar
chr3	165491280	165491280	rs1803274	OMIM/ClinVar
chr5	112179909	112179909	rs1804197	OMIM/ClinVar
chrX	105278361	105278361	rs1804495	OMIM/ClinVar
chr16	89985844	89985844	rs1805005	OMIM/ClinVar
chr16	89985918	89985918	rs1805006	OMIM/ClinVar
chr16	89986117	89986117	rs1805007	OMIM/ClinVar
chr16	89986144	89986144	rs1805008	OMIM/ClinVar
chr16	89986546	89986546	rs1805009	OMIM/ClinVar
chr16	27356203	27356203	rs1805010	OMIM/ClinVar
chr16	27374180	27374180	rs1805015	OMIM/ClinVar
chr6	46679303	46679303	rs1805018	OMIM/ClinVar
chr2	152737393	152737393	rs1805031	OMIM/ClinVar
chr2	152695752	152695752	rs1805032	OMIM/ClinVar
chr11	111635566	111635566	rs1805076	OMIM/ClinVar
chr18	21140432	21140432	rs1805081	OMIM/ClinVar
chr13	110435231	110435231	rs1805097	OMIM/ClinVar
chr3	38645420	38645420	rs1805124	OMIM/ClinVar
chr21	35821680	35821680	rs1805128	OMIM/ClinVar
chr6	137219351	137219351	rs1805137	OMIM/ClinVar
chr11	61723297	61723297	rs1805142	OMIM/ClinVar
chr3	12421238	12421238	rs1805192	OMIM/ClinVar
chr13	108863591	108863591	rs1805388	OMIM/ClinVar
chr13	108863609	108863609	rs1805389	OMIM/ClinVar
chr22	18905893	18905893	rs1807467	OMIM/ClinVar
chr4	145574844	145574844	rs1812175	OMIM/ClinVar
chr11	66328095	66328095	rs1815739	OMIM/ClinVar
chr5	112109779	112109779	rs1816769	OMIM/ClinVar
chr7	22772727	22772727	rs1818879	OMIM/ClinVar
chr7	136643694	136643694	rs1824024	OMIM/ClinVar
chr5	5092028	5092028	rs1824938	OMIM/ClinVar
chr3	133508464	133508464	rs1830084	OMIM/ClinVar
chr13	108080223	108080223	rs1830756	OMIM/ClinVar
chr7	116312439	116312439	rs1858830	OMIM/ClinVar
chr17	69108753	69108753	rs1859962	OMIM/ClinVar
chrX	147885370	147885370	rs1860929	OMIM/ClinVar
chr7	155253993	155253993	rs1861972	OMIM/ClinVar
chr7	155254145	155254145	rs1861973	OMIM/ClinVar
chr16	68832943	68832943	rs1862748	OMIM/ClinVar
chr3	136801938	136801938	rs1866813	OMIM/ClinVar
chr17	74134672	74134672	rs1868823	OMIM/ClinVar
chr2	73114352	73114352	rs1876487	OMIM/ClinVar
chr9	107664301	107664301	rs1883025	OMIM/ClinVar
chr20	33576989	33576989	rs1885120	OMIM/ClinVar
chr18	48718536	48718536	rs1893379	OMIM/ClinVar
chr10	73413555	73413555	rs1900515	OMIM/ClinVar
chr4	69536084	69536084	rs1902023	OMIM/ClinVar
chr4	89886297	89886297	rs1903003	OMIM/ClinVar
chr4	46953881	46953881	rs1912960	OMIM/ClinVar
chr12	81714932	81714932	rs1921045	OMIM/ClinVar
chr10	96798548	96798548	rs1934951	OMIM/ClinVar
chr10	96808973	96808973	rs1934980	OMIM/ClinVar
chr1	111450408	111450408	rs1936942	OMIM/ClinVar
chr11	65626701	65626701	rs1939212	OMIM/ClinVar
chr11	131882807	131882807	rs1940033	OMIM/ClinVar
chr18	48726876	48726876	rs1941958	OMIM/ClinVar
chr1	162335424	162335424	rs1964052	OMIM/ClinVar
chr5	112172930	112172930	rs1966476	OMIM/ClinVar
chr5	112172786	112172786	rs1966477	OMIM/ClinVar
chr13	19704915	19704915	rs1974047	OMIM/ClinVar
chr5	112074722	112074722	rs1974786	OMIM/ClinVar
chr9	8846955	8846955	rs1975197	OMIM/ClinVar
chr12	96409201	96409201	rs1978331	OMIM/ClinVar
chr2	204610396	204610396	rs1980422	OMIM/ClinVar
chr8	16858475	16858475	rs1989754	OMIM/ClinVar
chr12	97573258	97573258	rs1990662	OMIM/ClinVar
chr2	163124051	163124051	rs1990760	OMIM/ClinVar
chr3	143689222	143689222	rs1992093	OMIM/ClinVar
chr5	40415067	40415067	rs1992660	OMIM/ClinVar
chr14	27509018	27509018	rs1998463	OMIM/ClinVar
chr6	152068364	152068364	rs1999805	OMIM/ClinVar
chr7	128578301	128578301	rs2004640	OMIM/ClinVar
chr17	61996255	61996255	rs2005172	OMIM/ClinVar
chr22	36699306	36699306	rs2009930	OMIM/ClinVar
chr21	45172628	45172628	rs2010795	OMIM/ClinVar
chr6	43738350	43738350	rs2010963	OMIM/ClinVar
chrX	115590299	115590299	rs2011162	OMIM/ClinVar
chr12	53727955	53727955	rs2016266	OMIM/ClinVar
chr17	78654344	78654344	rs2019154	OMIM/ClinVar
chr5	112074269	112074269	rs2019720	OMIM/ClinVar
chr17	71759960	71759960	rs2019877	OMIM/ClinVar
chr5	112074356	112074356	rs2020383	OMIM/ClinVar
chr2	48027755	48027755	rs2020912	OMIM/ClinVar
chr6	114067127	114067127	rs2030926	OMIM/ClinVar
chr10	135339845	135339845	rs2031920	OMIM/ClinVar
chr22	36695428	36695428	rs2032487	OMIM/ClinVar
chr7	87160618	87160618	rs2032582	OMIM/ClinVar
chr6	24645943	24645943	rs2038137	OMIM/ClinVar
chr20	20878383	20878383	rs2038383	OMIM/ClinVar
chr7	92256905	92256905	rs2040494	OMIM/ClinVar
chr19	48737706	48737706	rs2043211	OMIM/ClinVar
chr4	1052488	1052488	rs2045065	OMIM/ClinVar
chr6	151948366	151948366	rs2046210	OMIM/ClinVar
chr2	172712480	172712480	rs2056202	OMIM/ClinVar
chr7	50529384	50529384	rs2060762	OMIM/ClinVar
chr7	136661400	136661400	rs2061174	OMIM/ClinVar
chr8	120007420	120007420	rs2062377	OMIM/ClinVar
chr2	51937851	51937851	rs2063871	OMIM/ClinVar
chr4	100229017	100229017	rs2066702	OMIM/ClinVar
chr16	16248681	16248681	rs2066738	OMIM/ClinVar
chr16	50745926	50745926	rs2066844	OMIM/ClinVar
chr16	50756540	50756540	rs2066845	OMIM/ClinVar
chr20	40735894	40735894	rs2067084	OMIM/ClinVar
chr8	134030185	134030185	rs2069566	OMIM/ClinVar
chr12	68554288	68554288	rs2069707	OMIM/ClinVar
chr7	22765456	22765456	rs2069827	OMIM/ClinVar
chr7	22771654	22771654	rs2069861	OMIM/ClinVar
chr9	34649442	34649442	rs2070074	OMIM/ClinVar
chr9	34648418	34648418	rs2070075	OMIM/ClinVar
chr7	128589000	128589000	rs2070197	OMIM/ClinVar
chrX	47446519	47446519	rs2070584	OMIM/ClinVar
chr5	131819921	131819921	rs2070729	OMIM/ClinVar
chr15	58723939	58723939	rs2070895	OMIM/ClinVar
chr6	3000303	3000303	rs2071002	OMIM/ClinVar
chr22	51064416	51064416	rs2071421	OMIM/ClinVar
chrX	115588438	115588438	rs2071877	OMIM/ClinVar
chr1	223284599	223284599	rs2072493	OMIM/ClinVar
chrX	150345859	150345859	rs2072621	OMIM/ClinVar
chr15	74710485	74710485	rs2072649	OMIM/ClinVar
chr7	44581620	44581620	rs2073548	OMIM/ClinVar
chr1	161010762	161010762	rs2073658	OMIM/ClinVar
chr15	65494212	65494212	rs2073711	OMIM/ClinVar
chr14	73029178	73029178	rs2074647	OMIM/ClinVar
chr11	116661392	116661392	rs2075291	OMIM/ClinVar
chrX	153297636	153297636	rs2075597	OMIM/ClinVar
chr19	45395619	45395619	rs2075650	OMIM/ClinVar
chr6	31777946	31777946	rs2075800	OMIM/ClinVar
chr11	102669824	102669824	rs2075847	OMIM/ClinVar
chr6	16327330	16327330	rs2075974	OMIM/ClinVar
chr6	32363816	32363816	rs2076530	OMIM/ClinVar
chr8	133984049	133984049	rs2076739	OMIM/ClinVar
chr8	133984058	133984058	rs2076740	OMIM/ClinVar
chr16	87160481	87160481	rs2076962	OMIM/ClinVar
chr2	71058270	71058270	rs2080391	OMIM/ClinVar
chr5	158717789	158717789	rs2082412	OMIM/ClinVar
chr8	19865175	19865175	rs2083637	OMIM/ClinVar
chr5	5146335	5146335	rs2086310	OMIM/ClinVar
chr9	108967088	108967088	rs2090409	OMIM/ClinVar
chr20	24384826	24384826	rs2092468	OMIM/ClinVar
chr11	31573646	31573646	rs2104246	OMIM/ClinVar
chr10	6099045	6099045	rs2104286	OMIM/ClinVar
chr9	117808785	117808785	rs2104772	OMIM/ClinVar
chr16	73051620	73051620	rs2106261	OMIM/ClinVar
chr17	34207780	34207780	rs2107538	OMIM/ClinVar
chr19	15990431	15990431	rs2108622	OMIM/ClinVar
chr19	42152229	42152229	rs2109075	OMIM/ClinVar
chr5	112082945	112082945	rs2112210	OMIM/ClinVar
chr2	231075206	231075206	rs2114592	OMIM/ClinVar
chr7	45962463	45962463	rs2132570	OMIM/ClinVar
chr17	27703349	27703349	rs2138852	OMIM/ClinVar
chr6	24659071	24659071	rs2143340	OMIM/ClinVar
chr22	44391686	44391686	rs2143571	OMIM/ClinVar
chr9	22034719	22034719	rs2151280	OMIM/ClinVar
chr6	10897488	10897488	rs2153157	OMIM/ClinVar
chr18	35214006	35214006	rs2162440	OMIM/ClinVar
chr15	74222202	74222202	rs2165241	OMIM/ClinVar
chr7	50565827	50565827	rs2167364	OMIM/ClinVar
chr4	184215832	184215832	rs2175476	OMIM/ClinVar
chr20	21853100	21853100	rs2180439	OMIM/ClinVar
chr9	101304348	101304348	rs2184026	OMIM/ClinVar
chr5	131770805	131770805	rs2188962	OMIM/ClinVar
chr7	25415066	25415066	rs2188993	OMIM/ClinVar
chr7	15064309	15064309	rs2191349	OMIM/ClinVar
chr4	111710169	111710169	rs2200733	OMIM/ClinVar
chr1	67694202	67694202	rs2201841	OMIM/ClinVar
chr1	173191475	173191475	rs2205960	OMIM/ClinVar
chr12	11960872	11960872	rs2213177	OMIM/ClinVar
chr8	84499541	84499541	rs2220456	OMIM/ClinVar
chr10	75673101	75673101	rs2227564	OMIM/ClinVar
chr6	121769078	121769078	rs2227885	OMIM/ClinVar
chr6	31778272	31778272	rs2227956	OMIM/ClinVar
chr8	86392989	86392989	rs2228063	OMIM/ClinVar
chr1	154426970	154426970	rs2228145	OMIM/ClinVar
chr16	89985940	89985940	rs2228479	OMIM/ClinVar
chr19	11210912	11210912	rs2228671	OMIM/ClinVar
chrX	19375782	19375782	rs2229137	OMIM/ClinVar
chr21	34614250	34614250	rs2229207	OMIM/ClinVar
chr11	73717247	73717247	rs2229707	OMIM/ClinVar
chr11	68562328	68562328	rs2229738	OMIM/ClinVar
chr8	133900662	133900662	rs2229843	OMIM/ClinVar
chr17	70118935	70118935	rs2229989	OMIM/ClinVar
chr5	112162854	112162854	rs2229992	OMIM/ClinVar
chr19	6718387	6718387	rs2230199	OMIM/ClinVar
chr1	155206167	155206167	rs2230288	OMIM/ClinVar
chr14	61924239	61924239	rs2230500	OMIM/ClinVar
chr16	4033436	4033436	rs2230739	OMIM/ClinVar
chr9	107624029	107624029	rs2230805	OMIM/ClinVar
chr9	107620867	107620867	rs2230806	OMIM/ClinVar
chr6	138196066	138196066	rs2230926	OMIM/ClinVar
chr4	89052323	89052323	rs2231142	OMIM/ClinVar
chr12	52827608	52827608	rs2232387	OMIM/ClinVar
chr7	127254551	127254551	rs2233578	OMIM/ClinVar
chrX	105279368	105279368	rs2234036	OMIM/ClinVar
chr14	21467913	21467913	rs2234632	OMIM/ClinVar
chr6	152163335	152163335	rs2234693	OMIM/ClinVar
chr1	29189597	29189597	rs2234918	OMIM/ClinVar
chr1	226026406	226026406	rs2234922	OMIM/ClinVar
chr1	209964080	209964080	rs2235371	OMIM/ClinVar
chr1	209965587	209965587	rs2235375	OMIM/ClinVar
chr20	61977556	61977556	rs2236196	OMIM/ClinVar
chr14	64908845	64908845	rs2236225	OMIM/ClinVar
chr6	167360389	167360389	rs2236313	OMIM/ClinVar
chr11	2839751	2839751	rs2237892	OMIM/ClinVar
chr16	16283071	16283071	rs2238469	OMIM/ClinVar
chr16	16253570	16253570	rs2238470	OMIM/ClinVar
chr16	16251899	16251899	rs2238471	OMIM/ClinVar
chr16	16251599	16251599	rs2238472	OMIM/ClinVar
chr16	16308351	16308351	rs2239319	OMIM/ClinVar
chr16	16305928	16305928	rs2239320	OMIM/ClinVar
chr16	16284265	16284265	rs2239322	OMIM/ClinVar
chr16	16278695	16278695	rs2239323	OMIM/ClinVar
chr16	16252382	16252382	rs2239327	OMIM/ClinVar
chr16	16252168	16252168	rs2239329	OMIM/ClinVar
chr14	23589057	23589057	rs2239633	OMIM/ClinVar
chrX	153277889	153277889	rs2239673	OMIM/ClinVar
chr6	31540141	31540141	rs2239704	OMIM/ClinVar
chr3	50647888	50647888	rs2239751	OMIM/ClinVar
chr3	186570892	186570892	rs2241766	OMIM/ClinVar
chr2	234183368	234183368	rs2241880	OMIM/ClinVar
chr7	50529449	50529449	rs2242041	OMIM/ClinVar
chr21	40465178	40465178	rs2242944	OMIM/ClinVar
chr6	95859237	95859237	rs2246786	OMIM/ClinVar
chr12	96422377	96422377	rs2247570	OMIM/ClinVar
chr13	33623164	33623164	rs2249358	OMIM/ClinVar
chr5	112135737	112135737	rs2251913	OMIM/ClinVar
chr5	112166862	112166862	rs2253987	OMIM/ClinVar
chr17	26087967	26087967	rs2255929	OMIM/ClinVar
chr1	171083242	171083242	rs2266780	OMIM/ClinVar
chr1	171076966	171076966	rs2266782	OMIM/ClinVar
chr6	35377922	35377922	rs2267668	OMIM/ClinVar
chr14	81462895	81462895	rs2268458	OMIM/ClinVar
chr14	76439345	76439345	rs2268624	OMIM/ClinVar
chr17	48280356	48280356	rs2269336	OMIM/ClinVar
chr16	67902070	67902070	rs2271293	OMIM/ClinVar
chrX	107829907	107829907	rs2272945	OMIM/ClinVar
chrX	107834453	107834453	rs2272946	OMIM/ClinVar
chrX	107909784	107909784	rs2273051	OMIM/ClinVar
chr20	10639543	10639543	rs2273061	OMIM/ClinVar
chr20	61988061	61988061	rs2273504	OMIM/ClinVar
chr20	61990878	61990878	rs2273505	OMIM/ClinVar
chr20	54961541	54961541	rs2273535	OMIM/ClinVar
chr6	155284317	155284317	rs2273898	OMIM/ClinVar
chr10	96066341	96066341	rs2274223	OMIM/ClinVar
chr1	196682947	196682947	rs2274700	OMIM/ClinVar
chr11	102745791	102745791	rs2276109	OMIM/ClinVar
chr5	176314434	176314434	rs2278493	OMIM/ClinVar
chr12	75896664	75896664	rs2279244	OMIM/ClinVar
chr12	69202580	69202580	rs2279744	OMIM/ClinVar
chr4	46967573	46967573	rs2280073	OMIM/ClinVar
chr3	133558154	133558154	rs2280673	OMIM/ClinVar
chr7	128594725	128594725	rs2280714	OMIM/ClinVar
chr17	34207003	34207003	rs2280789	OMIM/ClinVar
chr22	44332570	44332570	rs2281135	OMIM/ClinVar
chr1	201081943	201081943	rs2281845	OMIM/ClinVar
chr1	31347320	31347320	rs2282440	OMIM/ClinVar
chr7	92264410	92264410	rs2282978	OMIM/ClinVar
chr11	2849530	2849530	rs2283228	OMIM/ClinVar
chr16	16272508	16272508	rs2283508	OMIM/ClinVar
chr16	16258830	16258830	rs2283509	OMIM/ClinVar
chr22	38544298	38544298	rs2284063	OMIM/ClinVar
chr17	42328621	42328621	rs2285644	OMIM/ClinVar
chr2	211060050	211060050	rs2286963	OMIM/ClinVar
chr19	10742170	10742170	rs2288904	OMIM/ClinVar
chr5	112116773	112116773	rs2289484	OMIM/ClinVar
chr5	112116729	112116729	rs2289485	OMIM/ClinVar
chr12	56482180	56482180	rs2292239	OMIM/ClinVar
chr8	55539395	55539395	rs2293869	OMIM/ClinVar
chr8	143761931	143761931	rs2294008	OMIM/ClinVar
chr20	10385503	10385503	rs2294901	OMIM/ClinVar
chr9	2191309	2191309	rs2296212	OMIM/ClinVar
chr9	132585058	132585058	rs2296793	OMIM/ClinVar
chr6	135375991	135375991	rs2297339	OMIM/ClinVar
chr1	53732315	53732315	rs2297660	OMIM/ClinVar
chr1	200960307	200960307	rs2297909	OMIM/ClinVar
chr1	203194186	203194186	rs2297950	OMIM/ClinVar
chr2	66781453	66781453	rs2300478	OMIM/ClinVar
chr1	117104215	117104215	rs2300747	OMIM/ClinVar
chr9	123716840	123716840	rs2300929	OMIM/ClinVar
chr9	136301982	136301982	rs2301612	OMIM/ClinVar
chr7	75398998	75398998	rs2302009	OMIM/ClinVar
chr5	147480955	147480955	rs2303067	OMIM/ClinVar
chr5	35895725	35895725	rs2303137	OMIM/ClinVar
chr2	31189236	31189236	rs2303324	OMIM/ClinVar
chr16	57017292	57017292	rs2303790	OMIM/ClinVar
chr5	112101970	112101970	rs2304793	OMIM/ClinVar
chr15	58903083	58903083	rs2305421	OMIM/ClinVar
chr17	38062196	38062196	rs2305480	OMIM/ClinVar
chr19	17313833	17313833	rs2305764	OMIM/ClinVar
chr12	57541265	57541265	rs2306692	OMIM/ClinVar
chr3	12229518	12229518	rs2307973	OMIM/ClinVar
chr3	12087109	12087109	rs2308169	OMIM/ClinVar
chr17	7127184	7127184	rs2309689	OMIM/ClinVar
chr2	102663628	102663628	rs2310173	OMIM/ClinVar
chr20	62343956	62343956	rs2315008	OMIM/ClinVar
chr19	42062307	42062307	rs2317314	OMIM/ClinVar
chr16	84987679	84987679	rs2326458	OMIM/ClinVar
chr11	1696849	1696849	rs2334499	OMIM/ClinVar
chr2	23091690	23091690	rs2339705	OMIM/ClinVar
chr1	48975446	48975446	rs2354462	OMIM/ClinVar
chr14	76406124	76406124	rs2359991	OMIM/ClinVar
chr14	86484313	86484313	rs2373098	OMIM/ClinVar
chr11	78091150	78091150	rs2373115	OMIM/ClinVar
chr12	102607604	102607604	rs2373584	OMIM/ClinVar
chr16	16255205	16255205	rs2376957	OMIM/ClinVar
chr9	22115026	22115026	rs2383206	OMIM/ClinVar
chr9	22115959	22115959	rs2383207	OMIM/ClinVar
chr19	55831188	55831188	rs2384687	OMIM/ClinVar
chr13	106119446	106119446	rs2391191	OMIM/ClinVar
chr6	31431780	31431780	rs2395029	OMIM/ClinVar
chr6	32405076	32405076	rs2395177	OMIM/ClinVar
chr6	32433167	32433167	rs2395185	OMIM/ClinVar
chr17	48280655	48280655	rs2412298	OMIM/ClinVar
chr5	112124369	112124369	rs2431238	OMIM/ClinVar
chr5	112144023	112144023	rs2431241	OMIM/ClinVar
chr5	112118195	112118195	rs2431242	OMIM/ClinVar
chr5	112118956	112118956	rs2431512	OMIM/ClinVar
chr5	112131288	112131288	rs2431514	OMIM/ClinVar
chr10	43582056	43582056	rs2435357	OMIM/ClinVar
chr5	112107726	112107726	rs2439589	OMIM/ClinVar
chr5	112089480	112089480	rs2439591	OMIM/ClinVar
chr5	112118338	112118338	rs2439595	OMIM/ClinVar
chr5	112131787	112131787	rs2464803	OMIM/ClinVar
chr5	112101793	112101793	rs2464805	OMIM/ClinVar
chr5	112101496	112101496	rs2464806	OMIM/ClinVar
chr5	112100595	112100595	rs2464807	OMIM/ClinVar
chr3	14190268	14190268	rs2470353	OMIM/ClinVar
chr1	114377568	114377568	rs2476601	OMIM/ClinVar
chr1	55504650	55504650	rs2479409	OMIM/ClinVar
chr1	114415368	114415368	rs2488457	OMIM/ClinVar
chr1	31349647	31349647	rs2491132	OMIM/ClinVar
chr9	101205162	101205162	rs2491397	OMIM/ClinVar
chr1	50666515	50666515	rs2494876	OMIM/ClinVar
chr1	24201643	24201643	rs2501431	OMIM/ClinVar
chr6	29918099	29918099	rs2517713	OMIM/ClinVar
chr12	96441293	96441293	rs2540475	OMIM/ClinVar
chr18	12779947	12779947	rs2542151	OMIM/ClinVar
chr5	112171877	112171877	rs2545154	OMIM/ClinVar
chr5	112184490	112184490	rs2545155	OMIM/ClinVar
chr5	112139745	112139745	rs2545158	OMIM/ClinVar
chr5	112159562	112159562	rs2545159	OMIM/ClinVar
chr5	112159385	112159385	rs2545160	OMIM/ClinVar
chr5	112158431	112158431	rs2545162	OMIM/ClinVar
chr5	112155504	112155504	rs2545163	OMIM/ClinVar
chr5	112153665	112153665	rs2545164	OMIM/ClinVar
chr5	112153119	112153119	rs2545165	OMIM/ClinVar
chr5	112149757	112149757	rs2545169	OMIM/ClinVar
chr5	112145261	112145261	rs2546106	OMIM/ClinVar
chr5	112159470	112159470	rs2546107	OMIM/ClinVar
chr5	112161469	112161469	rs2546108	OMIM/ClinVar
chr5	112162413	112162413	rs2546110	OMIM/ClinVar
chr5	112169525	112169525	rs2546111	OMIM/ClinVar
chr5	112183157	112183157	rs2546112	OMIM/ClinVar
chr5	112095332	112095332	rs2546116	OMIM/ClinVar
chr5	112103963	112103963	rs2546117	OMIM/ClinVar
chr1	68635390	68635390	rs2566755	OMIM/ClinVar
chr15	78740964	78740964	rs2568494	OMIM/ClinVar
chr3	186332571	186332571	rs2593813	OMIM/ClinVar
chr16	16313412	16313412	rs2606921	OMIM/ClinVar
chr14	98325346	98325346	rs2615453	OMIM/ClinVar
chr6	15653649	15653649	rs2619522	OMIM/ClinVar
chr6	15665209	15665209	rs2619538	OMIM/ClinVar
chr12	32305787	32305787	rs2630578	OMIM/ClinVar
chr16	10114558	10114558	rs2650427	OMIM/ClinVar
chr6	55142337	55142337	rs2653349	OMIM/ClinVar
chr15	78745707	78745707	rs2656069	OMIM/ClinVar
chr12	96438553	96438553	rs2660845	OMIM/ClinVar
chr12	96425997	96425997	rs2660898	OMIM/ClinVar
chr7	77803094	77803094	rs2691528	OMIM/ClinVar
chr5	112149927	112149927	rs2707761	OMIM/ClinVar
chr5	112108865	112108865	rs2707763	OMIM/ClinVar
chr5	112122532	112122532	rs2707765	OMIM/ClinVar
chr7	147574390	147574390	rs2710102	OMIM/ClinVar
chrX	153999079	153999079	rs2728726	OMIM/ClinVar
chr5	176842474	176842474	rs2731672	OMIM/ClinVar
chr15	25235716	25235716	rs2732029	OMIM/ClinVar
chr19	51364623	51364623	rs2735839	OMIM/ClinVar
chr5	1294086	1294086	rs2736098	OMIM/ClinVar
chr5	1286516	1286516	rs2736100	OMIM/ClinVar
chr6	31560910	31560910	rs2736191	OMIM/ClinVar
chr8	11343973	11343973	rs2736340	OMIM/ClinVar
chr4	90678541	90678541	rs2736990	OMIM/ClinVar
chr9	24547232	24547232	rs2772577	OMIM/ClinVar
chr9	101277681	101277681	rs2779562	OMIM/ClinVar
chr1	197325908	197325908	rs2786098	OMIM/ClinVar
chr10	81907884	81907884	rs2789679	OMIM/ClinVar
chr1	164563425	164563425	rs2800791	OMIM/ClinVar
chr6	108908518	108908518	rs2802292	OMIM/ClinVar
chr9	34710260	34710260	rs2812378	OMIM/ClinVar
chr9	27536397	27536397	rs2814707	OMIM/ClinVar
chr1	159174683	159174683	rs2814778	OMIM/ClinVar
chr1	72812440	72812440	rs2815752	OMIM/ClinVar
chr1	179175748	179175748	rs2816216	OMIM/ClinVar
chr1	192536813	192536813	rs2816316	OMIM/ClinVar
chr21	29582347	29582347	rs2831649	OMIM/ClinVar
chr21	34640788	34640788	rs2834167	OMIM/ClinVar
chr21	40465534	40465534	rs2836878	OMIM/ClinVar
chr9	107593308	107593308	rs2853578	OMIM/ClinVar
chr11	116700169	116700169	rs2854116	OMIM/ClinVar
chr11	116700142	116700142	rs2854117	OMIM/ClinVar
chr7	45961075	45961075	rs2854744	OMIM/ClinVar
chr7	45960645	45960645	rs2854746	OMIM/ClinVar
chr7	45959917	45959917	rs2854747	OMIM/ClinVar
chr16	16263663	16263663	rs2856585	OMIM/ClinVar
chr11	47359085	47359085	rs2856655	OMIM/ClinVar
chr6	32655218	32655218	rs2856683	OMIM/ClinVar
chr6	32700083	32700083	rs2858884	OMIM/ClinVar
chr6	29906691	29906691	rs2860580	OMIM/ClinVar
chr12	68596661	68596661	rs2870946	OMIM/ClinVar
chr22	18905859	18905859	rs2870984	OMIM/ClinVar
chr17	38040763	38040763	rs2872507	OMIM/ClinVar
chr3	123094451	123094451	rs2877716	OMIM/ClinVar
chr16	50062801	50062801	rs2884041	OMIM/ClinVar
chr17	76897475	76897475	rs2889529	OMIM/ClinVar
chr9	22098619	22098619	rs2891168	OMIM/ClinVar
chr6	31263751	31263751	rs2894207	OMIM/ClinVar
chr9	94856495	94856495	rs2895201	OMIM/ClinVar
chr12	14653867	14653867	rs2900333	OMIM/ClinVar
chr16	11238783	11238783	rs2903692	OMIM/ClinVar
chr22	18905934	18905934	rs2904551	OMIM/ClinVar
chr22	18905964	18905964	rs2904552	OMIM/ClinVar
chr5	112168065	112168065	rs2909786	OMIM/ClinVar
chr5	112168130	112168130	rs2909787	OMIM/ClinVar
chr5	112167941	112167941	rs2909958	OMIM/ClinVar
chr5	159912418	159912418	rs2910164	OMIM/ClinVar
chr2	227093745	227093745	rs2943641	OMIM/ClinVar
chr5	112138888	112138888	rs2952615	OMIM/ClinVar
chr5	5237597	5237597	rs2964433	OMIM/ClinVar
chr2	88381736	88381736	rs2970925	OMIM/ClinVar
chr3	183855771	183855771	rs2971410	OMIM/ClinVar
chr6	29920536	29920536	rs2975042	OMIM/ClinVar
chr8	143762932	143762932	rs2976392	OMIM/ClinVar
chr10	123340311	123340311	rs2981578	OMIM/ClinVar
chr10	123352317	123352317	rs2981582	OMIM/ClinVar
chr10	105218252	105218252	rs2986017	OMIM/ClinVar
chr14	64763653	64763653	rs2987983	OMIM/ClinVar
chr18	60082093	60082093	rs3018362	OMIM/ClinVar
chr1	206939904	206939904	rs3024505	OMIM/ClinVar
chr10	43625686	43625686	rs3026785	OMIM/ClinVar
chr1	21546501	21546501	rs3026906	OMIM/ClinVar
chrX	111007515	111007515	rs3027802	OMIM/ClinVar
chrX	153295944	153295944	rs3027927	OMIM/ClinVar
chr2	204738919	204738919	rs3087243	OMIM/ClinVar
chr16	10970902	10970902	rs3087456	OMIM/ClinVar
chr13	44433630	44433630	rs3088362	OMIM/ClinVar
chr1	159684665	159684665	rs3091244	OMIM/ClinVar
chr11	108143299	108143299	rs3092857	OMIM/ClinVar
chr13	48953730	48953730	rs3092891	OMIM/ClinVar
chr6	167534290	167534290	rs3093023	OMIM/ClinVar
chr6	167532793	167532793	rs3093024	OMIM/ClinVar
chr1	159684982	159684982	rs3093061	OMIM/ClinVar
chr1	159684684	159684684	rs3093062	OMIM/ClinVar
chr1	159679636	159679636	rs3093077	OMIM/ClinVar
chr5	172663454	172663454	rs3095870	OMIM/ClinVar
chr7	45955029	45955029	rs3110697	OMIM/ClinVar
chr6	31620520	31620520	rs3117582	OMIM/ClinVar
chr13	51116901	51116901	rs3118914	OMIM/ClinVar
chr6	55113411	55113411	rs3122169	OMIM/ClinVar
chr6	29670261	29670261	rs3129055	OMIM/ClinVar
chr6	32409530	32409530	rs3129882	OMIM/ClinVar
chr6	32080146	32080146	rs3130342	OMIM/ClinVar
chr6	31285935	31285935	rs3130690	OMIM/ClinVar
chr6	31721033	31721033	rs3131379	OMIM/ClinVar
chr6	32413051	32413051	rs3135388	OMIM/ClinVar
chr6	32408497	32408497	rs3135394	OMIM/ClinVar
chr11	116662407	116662407	rs3135506	OMIM/ClinVar
chr4	123369776	123369776	rs3136534	OMIM/ClinVar
chr13	28874648	28874648	rs3138582	OMIM/ClinVar
chr16	227047	227047	rs3180281	OMIM/ClinVar
chr1	24122692	24122692	rs3180383	OMIM/ClinVar
chr12	111884608	111884608	rs3184504	OMIM/ClinVar
chr2	113993073	113993073	rs3188996	OMIM/ClinVar
chr17	74133102	74133102	rs3192453	OMIM/ClinVar
chr3	49721532	49721532	rs3197999	OMIM/ClinVar
chr7	80300449	80300449	rs3211938	OMIM/ClinVar
chr5	158742950	158742950	rs3212227	OMIM/ClinVar
chr15	27011111	27011111	rs3212337	OMIM/ClinVar
chr5	158750769	158750769	rs3213094	OMIM/ClinVar
chr16	16255240	16255240	rs3213470	OMIM/ClinVar
chr16	16255437	16255437	rs3213471	OMIM/ClinVar
chr16	16256678	16256678	rs3213472	OMIM/ClinVar
chr16	16256767	16256767	rs3213473	OMIM/ClinVar
chr7	80380832	80380832	rs3215357	OMIM/ClinVar
chr14	23900677	23900677	rs3218713	OMIM/ClinVar
chr14	23898488	23898488	rs3218714	OMIM/ClinVar
chr9	21984661	21984661	rs3731217	OMIM/ClinVar
chr7	92249777	92249777	rs3731366	OMIM/ClinVar
chr3	39307162	39307162	rs3732378	OMIM/ClinVar
chr3	39307256	39307256	rs3732379	OMIM/ClinVar
chr4	102839287	102839287	rs3733197	OMIM/ClinVar
chr4	187158034	187158034	rs3733402	OMIM/ClinVar
chr19	41310571	41310571	rs3733829	OMIM/ClinVar
chr5	112181283	112181283	rs3733961	OMIM/ClinVar
chr6	43965165	43965165	rs3734693	OMIM/ClinVar
chr6	151939181	151939181	rs3734804	OMIM/ClinVar
chr7	50596864	50596864	rs3735273	OMIM/ClinVar
chr1	220825523	220825523	rs3737296	OMIM/ClinVar
chr1	161009523	161009523	rs3737787	OMIM/ClinVar
chr1	231830295	231830295	rs3738401	OMIM/ClinVar
chr11	70053547	70053547	rs3740720	OMIM/ClinVar
chr11	10521792	10521792	rs3741040	OMIM/ClinVar
chr12	110252547	110252547	rs3742030	OMIM/ClinVar
chr16	3304626	3304626	rs3743930	OMIM/ClinVar
chr17	80790442	80790442	rs3744165	OMIM/ClinVar
chr19	5844343	5844343	rs3745635	OMIM/ClinVar
chr21	39671447	39671447	rs3746876	OMIM/ClinVar
chrX	107850076	107850076	rs3747408	OMIM/ClinVar
chr6	142767633	142767633	rs3748069	OMIM/ClinVar
chr6	33588147	33588147	rs3748079	OMIM/ClinVar
chr9	101340316	101340316	rs3750344	OMIM/ClinVar
chr16	1254369	1254369	rs3751664	OMIM/ClinVar
chr22	36710183	36710183	rs3752462	OMIM/ClinVar
chr1	16451767	16451767	rs3754334	OMIM/ClinVar
chr7	50537983	50537983	rs3757472	OMIM/ClinVar
chr7	44231216	44231216	rs3757840	OMIM/ClinVar
chr9	100614140	100614140	rs3758249	OMIM/ClinVar
chr12	9221199	9221199	rs3759277	OMIM/ClinVar
chr9	123690239	123690239	rs3761847	OMIM/ClinVar
chr4	100066084	100066084	rs3762894	OMIM/ClinVar
chr9	2076174	2076174	rs3763627	OMIM/ClinVar
chr13	44457925	44457925	rs3764147	OMIM/ClinVar
chr15	51972058	51972058	rs3764220	OMIM/ClinVar
chr16	56993324	56993324	rs3764261	OMIM/ClinVar
chr8	124450364	124450364	rs3765212	OMIM/ClinVar
chr10	96058298	96058298	rs3765524	OMIM/ClinVar
chr1	160807715	160807715	rs3766379	OMIM/ClinVar
chr1	16467924	16467924	rs3768293	OMIM/ClinVar
chr2	215635794	215635794	rs3768716	OMIM/ClinVar
chr2	70769328	70769328	rs3771475	OMIM/ClinVar
chr4	187004074	187004074	rs3775291	OMIM/ClinVar
chr9	101142804	101142804	rs3780422	OMIM/ClinVar
chr12	88953326	88953326	rs3782179	OMIM/ClinVar
chr14	103947289	103947289	rs3783397	OMIM/ClinVar
chr1	101184877	101184877	rs3783605	OMIM/ClinVar
chr20	61979100	61979100	rs3787137	OMIM/ClinVar
chrX	128870791	128870791	rs3788853	OMIM/ClinVar
chr7	87220886	87220886	rs3789243	OMIM/ClinVar
chr1	114354942	114354942	rs3789604	OMIM/ClinVar
chr9	117835214	117835214	rs3789873	OMIM/ClinVar
chr1	67822377	67822377	rs3790567	OMIM/ClinVar
chr1	200007432	200007432	rs3790844	OMIM/ClinVar
chr2	241531174	241531174	rs3792267	OMIM/ClinVar
chr9	2095958	2095958	rs3793490	OMIM/ClinVar
chr10	50747539	50747539	rs3793784	OMIM/ClinVar
chr4	1095281	1095281	rs3796619	OMIM/ClinVar
chr6	160961137	160961137	rs3798220	OMIM/ClinVar
chr11	111171709	111171709	rs3802842	OMIM/ClinVar
chr16	52586341	52586341	rs3803662	OMIM/ClinVar
chr6	52303361	52303361	rs3804505	OMIM/ClinVar
chr6	32373698	32373698	rs3806156	OMIM/ClinVar
chr1	20142866	20142866	rs3806308	OMIM/ClinVar
chr5	110405675	110405675	rs3806932	OMIM/ClinVar
chr7	138417791	138417791	rs3807153	OMIM/ClinVar
chr7	154461112	154461112	rs3807218	OMIM/ClinVar
chr7	128580680	128580680	rs3807306	OMIM/ClinVar
chr16	23646942	23646942	rs3809683	OMIM/ClinVar
chr19	45316804	45316804	rs3810141	OMIM/ClinVar
chrX	50653775	50653775	rs3810682	OMIM/ClinVar
chr9	117552885	117552885	rs3810936	OMIM/ClinVar
chr6	96559849	96559849	rs3811070	OMIM/ClinVar
chr3	133484029	133484029	rs3811647	OMIM/ClinVar
chr2	166909544	166909544	rs3812718	OMIM/ClinVar
chr10	135339605	135339605	rs3813867	OMIM/ClinVar
chr1	207627693	207627693	rs3813946	OMIM/ClinVar
chr4	100504664	100504664	rs3816873	OMIM/ClinVar
chr11	1909006	1909006	rs3817198	OMIM/ClinVar
chr17	34199641	34199641	rs3817655	OMIM/ClinVar
chr6	32368087	32368087	rs3817963	OMIM/ClinVar
chr2	70729253	70729253	rs3821261	OMIM/ClinVar
chr5	36985303	36985303	rs3822471	OMIM/ClinVar
chr6	29942083	29942083	rs3823355	OMIM/ClinVar
chr15	79235446	79235446	rs3825932	OMIM/ClinVar
chr15	74219582	74219582	rs3825942	OMIM/ClinVar
chr20	54824029	54824029	rs3827103	OMIM/ClinVar
chr2	109513601	109513601	rs3827760	OMIM/ClinVar
chr2	234180410	234180410	rs3828309	OMIM/ClinVar
chr11	68855363	68855363	rs3829241	OMIM/ClinVar
chr11	119176499	119176499	rs3829261	OMIM/ClinVar
chr12	9246181	9246181	rs3832852	OMIM/ClinVar
chr2	202097537	202097537	rs3834129	OMIM/ClinVar
chr12	111800840	111800840	rs3840795	OMIM/ClinVar
chr12	58801027	58801027	rs3842936	OMIM/ClinVar
chr20	44548193	44548193	rs3843763	OMIM/ClinVar
chr12	111765464	111765464	rs3847953	OMIM/ClinVar
chr18	55247336	55247336	rs3848519	OMIM/ClinVar
chr9	27543281	27543281	rs3849942	OMIM/ClinVar
chr1	173175832	173175832	rs3850641	OMIM/ClinVar
chr16	16282307	16282307	rs3851722	OMIM/ClinVar
chr3	12475557	12475557	rs3856806	OMIM/ClinVar
chr4	90675238	90675238	rs3857059	OMIM/ClinVar
chr5	1392711	1392711	rs3863145	OMIM/ClinVar
chr6	30004052	30004052	rs3869068	OMIM/ClinVar
chr9	107647655	107647655	rs3890182	OMIM/ClinVar
chr1	2553624	2553624	rs3890745	OMIM/ClinVar
chr16	50391386	50391386	rs3901517	OMIM/ClinVar
chr16	16243973	16243973	rs3902401	OMIM/ClinVar
chr1	50605337	50605337	rs3902720	OMIM/ClinVar
chr7	103527369	103527369	rs3914132	OMIM/ClinVar
chr6	38440970	38440970	rs3923809	OMIM/ClinVar
chr8	32453358	32453358	rs3924999	OMIM/ClinVar
chr10	35549257	35549257	rs3936503	OMIM/ClinVar
chr2	231050715	231050715	rs3948464	OMIM/ClinVar
chr22	18905899	18905899	rs3970559	OMIM/ClinVar
chrX	153008509	153008509	rs4010613	OMIM/ClinVar
chr9	81163473	81163473	rs4077632	OMIM/ClinVar
chr1	152550018	152550018	rs4085613	OMIM/ClinVar
chr5	112091704	112091704	rs4099181	OMIM/ClinVar
chr19	41358624	41358624	rs4105144	OMIM/ClinVar
chr1	152551276	152551276	rs4112788	OMIM/ClinVar
chr7	50470604	50470604	rs4132601	OMIM/ClinVar
chr5	131862977	131862977	rs4143832	OMIM/ClinVar
chr1	162218688	162218688	rs4145621	OMIM/ClinVar
chr2	234669144	234669144	rs4148323	OMIM/ClinVar
chr16	16041768	16041768	rs4148330	OMIM/ClinVar
chr4	100064649	100064649	rs4148886	OMIM/ClinVar
chr12	21331549	21331549	rs4149056	OMIM/ClinVar
chr12	6442643	6442643	rs4149584	OMIM/ClinVar
chr6	31914024	31914024	rs4151667	OMIM/ClinVar
chr10	96541616	96541616	rs4244285	OMIM/ClinVar
chr10	50678722	50678722	rs4253208	OMIM/ClinVar
chr10	81373777	81373777	rs4253527	OMIM/ClinVar
chr9	117566440	117566440	rs4263839	OMIM/ClinVar
chr6	132893712	132893712	rs4305745	OMIM/ClinVar
chr5	25967703	25967703	rs4307059	OMIM/ClinVar
chr4	80949829	80949829	rs4333130	OMIM/ClinVar
chr16	16276737	16276737	rs4341770	OMIM/ClinVar
chr1	247617036	247617036	rs4353135	OMIM/ClinVar
chr12	21368722	21368722	rs4363657	OMIM/ClinVar
chr16	16281154	16281154	rs4369696	OMIM/ClinVar
chr3	185511687	185511687	rs4402960	OMIM/ClinVar
chr5	44662515	44662515	rs4415084	OMIM/ClinVar
chr19	45422946	45422946	rs4420638	OMIM/ClinVar
chr17	36098040	36098040	rs4430796	OMIM/ClinVar
chr14	54410919	54410919	rs4444235	OMIM/ClinVar
chr4	110834110	110834110	rs4444903	OMIM/ClinVar
chrX	134149773	134149773	rs4452960	OMIM/ClinVar
chr9	100620412	100620412	rs4460498	OMIM/ClinVar
chr12	88953959	88953959	rs4474514	OMIM/ClinVar
chr18	20566973	20566973	rs4474794	OMIM/ClinVar
chr6	24588884	24588884	rs4504469	OMIM/ClinVar
chr4	123132492	123132492	rs4505848	OMIM/ClinVar
chr10	114756041	114756041	rs4506565	OMIM/ClinVar
chr8	125459719	125459719	rs4512366	OMIM/ClinVar
chr2	172963359	172963359	rs4519482	OMIM/ClinVar
chr20	61974480	61974480	rs4522666	OMIM/ClinVar
chr17	39883350	39883350	rs4523977	OMIM/ClinVar
chr4	15737937	15737937	rs4538475	OMIM/ClinVar
chr12	72331923	72331923	rs4570625	OMIM/ClinVar
chr8	131492228	131492228	rs4601326	OMIM/ClinVar
chr20	61968892	61968892	rs4603829	OMIM/ClinVar
chr7	44235668	44235668	rs4607517	OMIM/ClinVar
chr5	40392728	40392728	rs4613763	OMIM/ClinVar
chr5	141681788	141681788	rs4624820	OMIM/ClinVar
chr9	9261737	9261737	rs4626664	OMIM/ClinVar
chr5	1308552	1308552	rs4635969	OMIM/ClinVar
chr9	21747803	21747803	rs4636294	OMIM/ClinVar
chr10	94333955	94333955	rs4646953	OMIM/ClinVar
chr4	1803571	1803571	rs4647924	OMIM/ClinVar
chr1	21786068	21786068	rs4654748	OMIM/ClinVar
chr2	60720951	60720951	rs4671393	OMIM/ClinVar
chr3	10328453	10328453	rs4684677	OMIM/ClinVar
chr3	130124989	130124989	rs4688761	OMIM/ClinVar
chr4	15737348	15737348	rs4698412	OMIM/ClinVar
chr5	76518442	76518442	rs4704397	OMIM/ClinVar
chr5	112092402	112092402	rs4705486	OMIM/ClinVar
chr5	112077447	112077447	rs4705608	OMIM/ClinVar
chr5	112077770	112077770	rs4705609	OMIM/ClinVar
chr5	112077920	112077920	rs4705610	OMIM/ClinVar
chr5	112088507	112088507	rs4705617	OMIM/ClinVar
chr5	112095775	112095775	rs4705624	OMIM/ClinVar
chr6	22125964	22125964	rs4712653	OMIM/ClinVar
chr7	22536724	22536724	rs4719697	OMIM/ClinVar
chr7	128573967	128573967	rs4728142	OMIM/ClinVar
chr8	27634064	27634064	rs4732748	OMIM/ClinVar
chr8	61690321	61690321	rs4738824	OMIM/ClinVar
chr9	9969023	9969023	rs4742645	OMIM/ClinVar
chr11	47648042	47648042	rs4752856	OMIM/ClinVar
chr12	53714868	53714868	rs4759021	OMIM/ClinVar
chr15	45409472	45409472	rs4774518	OMIM/ClinVar
chr15	51536022	51536022	rs4775936	OMIM/ClinVar
chr15	28335820	28335820	rs4778138	OMIM/ClinVar
chr15	28338713	28338713	rs4778241	OMIM/ClinVar
chr15	32994756	32994756	rs4779584	OMIM/ClinVar
chr16	16290330	16290330	rs4780597	OMIM/ClinVar
chr16	16290377	16290377	rs4780599	OMIM/ClinVar
chr16	16290495	16290495	rs4780600	OMIM/ClinVar
chr16	16297410	16297410	rs4780605	OMIM/ClinVar
chr16	16297424	16297424	rs4780606	OMIM/ClinVar
chr16	16262572	16262572	rs4781732	OMIM/ClinVar
chr16	56548501	56548501	rs4784677	OMIM/ClinVar
chr17	12915009	12915009	rs4792311	OMIM/ClinVar
chr17	38067020	38067020	rs4795400	OMIM/ClinVar
chr19	55824634	55824634	rs4806660	OMIM/ClinVar
chr19	2996889	2996889	rs4806893	OMIM/ClinVar
chr20	62318220	62318220	rs4809324	OMIM/ClinVar
chr20	62349586	62349586	rs4809330	OMIM/ClinVar
chr20	44747947	44747947	rs4810485	OMIM/ClinVar
chr22	24990213	24990213	rs4820599	OMIM/ClinVar
chr22	36695247	36695247	rs4821480	OMIM/ClinVar
chr22	36695942	36695942	rs4821481	OMIM/ClinVar
chr22	37258503	37258503	rs4821544	OMIM/ClinVar
chr4	38799710	38799710	rs4833095	OMIM/ClinVar
chr3	47699427	47699427	rs4858847	OMIM/ClinVar
chr6	151901409	151901409	rs4870044	OMIM/ClinVar
chr1	11082358	11082358	rs4884357	OMIM/ClinVar
chr6	135426573	135426573	rs4895441	OMIM/ClinVar
chr6	142703877	142703877	rs4896582	OMIM/ClinVar
chr20	32729444	32729444	rs4911414	OMIM/ClinVar
chr20	33971914	33971914	rs4911494	OMIM/ClinVar
chr11	115662064	115662064	rs4938219	OMIM/ClinVar
chr11	117745003	117745003	rs4938445	OMIM/ClinVar
chr18	46453463	46453463	rs4939827	OMIM/ClinVar
chr6	105369510	105369510	rs4946651	OMIM/ClinVar
chr1	203155882	203155882	rs4950928	OMIM/ClinVar
chr2	139544577	139544577	rs4954956	OMIM/ClinVar
chr5	150278587	150278587	rs4958427	OMIM/ClinVar
chr5	150239587	150239587	rs4958847	OMIM/ClinVar
chr7	155036231	155036231	rs4960710	OMIM/ClinVar
chr3	27416013	27416013	rs4973768	OMIM/ClinVar
chr9	22068652	22068652	rs4977756	OMIM/ClinVar
chr9	120475302	120475302	rs4986790	OMIM/ClinVar
chr9	120475602	120475602	rs4986791	OMIM/ClinVar
chr17	41244429	41244429	rs4986852	OMIM/ClinVar
chr10	96540410	96540410	rs4986893	OMIM/ClinVar
chr8	18080001	18080001	rs4987076	OMIM/ClinVar
chr2	47643457	47643457	rs4987188	OMIM/ClinVar
chr7	142574913	142574913	rs4987657	OMIM/ClinVar
chr7	142572908	142572908	rs4987667	OMIM/ClinVar
chr7	142569596	142569596	rs4987682	OMIM/ClinVar
chr2	136608646	136608646	rs4988235	OMIM/ClinVar
chr11	68088831	68088831	rs4988300	OMIM/ClinVar
chr11	68174189	68174189	rs4988321	OMIM/ClinVar
chr6	32404135	32404135	rs5000563	OMIM/ClinVar
chr3	93603713	93603713	rs5017717	OMIM/ClinVar
chr6	138195151	138195151	rs5029937	OMIM/ClinVar
chr6	138195723	138195723	rs5029939	OMIM/ClinVar
chr21	46309312	46309312	rs5030672	OMIM/ClinVar
chrX	32456489	32456489	rs5030730	OMIM/ClinVar
chr4	41259633	41259633	rs5030732	OMIM/ClinVar
chr10	54531242	54531242	rs5030737	OMIM/ClinVar
chr17	12899902	12899902	rs5030739	OMIM/ClinVar
chr3	128780764	128780764	rs5030764	OMIM/ClinVar
chr19	49519530	49519530	rs5030773	OMIM/ClinVar
chr19	49519387	49519387	rs5030774	OMIM/ClinVar
chr11	30255162	30255162	rs5030776	OMIM/ClinVar
chr3	10183808	10183808	rs5030808	OMIM/ClinVar
chr3	10183823	10183823	rs5030809	OMIM/ClinVar
chr3	10191488	10191488	rs5030818	OMIM/ClinVar
chr3	10191506	10191506	rs5030820	OMIM/ClinVar
chr3	10191507	10191507	rs5030821	OMIM/ClinVar
chr3	10191555	10191555	rs5030823	OMIM/ClinVar
chr3	10191569	10191569	rs5030824	OMIM/ClinVar
chr3	10183781	10183781	rs5030827	OMIM/ClinVar
chr12	103306594	103306594	rs5030841	OMIM/ClinVar
chr12	103260410	103260410	rs5030843	OMIM/ClinVar
chr12	103246708	103246708	rs5030846	OMIM/ClinVar
chr12	103246681	103246681	rs5030847	OMIM/ClinVar
chr12	103246653	103246653	rs5030849	OMIM/ClinVar
chr12	103246654	103246654	rs5030850	OMIM/ClinVar
chr12	103246593	103246593	rs5030851	OMIM/ClinVar
chr12	103237547	103237547	rs5030854	OMIM/ClinVar
chr12	103237454	103237454	rs5030856	OMIM/ClinVar
chr12	103234271	103234271	rs5030858	OMIM/ClinVar
chr12	103234270	103234270	rs5030859	OMIM/ClinVar
chr12	103234252	103234252	rs5030860	OMIM/ClinVar
chr22	42525035	42525035	rs5030865	OMIM/ClinVar
chrX	153762634	153762634	rs5030868	OMIM/ClinVar
chrX	153761205	153761205	rs5030869	OMIM/ClinVar
chrX	153762655	153762655	rs5030872	OMIM/ClinVar
chr2	241542703	241542703	rs5030952	OMIM/ClinVar
chr16	67516945	67516945	rs5030980	OMIM/ClinVar
chr2	21229160	21229160	rs5742904	OMIM/ClinVar
chr21	44483184	44483184	rs5742905	OMIM/ClinVar
chr12	6458350	6458350	rs5742912	OMIM/ClinVar
chr16	50757276	50757276	rs5743291	OMIM/ClinVar
chr4	38799509	38799509	rs5743613	OMIM/ClinVar
chr4	38798648	38798648	rs5743618	OMIM/ClinVar
chr1	223285200	223285200	rs5744168	OMIM/ClinVar
chr22	51017353	51017353	rs5770917	OMIM/ClinVar
chr22	50435480	50435480	rs5771069	OMIM/ClinVar
chr4	120243337	120243337	rs5861422	OMIM/ClinVar
chrX	153279858	153279858	rs5945174	OMIM/ClinVar
chrX	51229683	51229683	rs5945572	OMIM/ClinVar
chrX	51241672	51241672	rs5945619	OMIM/ClinVar
chrX	91393737	91393737	rs5984894	OMIM/ClinVar
chr22	44342174	44342174	rs6006460	OMIM/ClinVar
chr22	50515270	50515270	rs6010164	OMIM/ClinVar
chr22	50515273	50515273	rs6010165	OMIM/ClinVar
chr20	62309839	62309839	rs6010620	OMIM/ClinVar
chr20	43065028	43065028	rs6017342	OMIM/ClinVar
chr20	17486576	17486576	rs6034837	OMIM/ClinVar
chr20	3251924	3251924	rs6051702	OMIM/ClinVar
chr20	32856998	32856998	rs6058017	OMIM/ClinVar
chr20	33907161	33907161	rs6060369	OMIM/ClinVar
chr20	33914208	33914208	rs6060373	OMIM/ClinVar
chr20	44554015	44554015	rs6065906	OMIM/ClinVar
chr20	44740196	44740196	rs6074022	OMIM/ClinVar
chr20	10411454	10411454	rs6077785	OMIM/ClinVar
chr20	33975181	33975181	rs6088813	OMIM/ClinVar
chr20	10412759	10412759	rs6108572	OMIM/ClinVar
chr20	10401073	10401073	rs6133922	OMIM/ClinVar
chr22	51063477	51063477	rs6151429	OMIM/ClinVar
chr10	135348544	135348544	rs6413432	OMIM/ClinVar
chr5	42699970	42699970	rs6413484	OMIM/ClinVar
chr16	16271357	16271357	rs6416668	OMIM/ClinVar
chr16	81242102	81242102	rs6420424	OMIM/ClinVar
chr1	20171860	20171860	rs6426833	OMIM/ClinVar
chr2	215672546	215672546	rs6435862	OMIM/ClinVar
chr3	119631814	119631814	rs6438552	OMIM/ClinVar
chr3	141094209	141094209	rs6440003	OMIM/ClinVar
chr3	159728878	159728878	rs6441286	OMIM/ClinVar
chr3	46352384	46352384	rs6441961	OMIM/ClinVar
chr4	6295693	6295693	rs6446482	OMIM/ClinVar
chr4	9994215	9994215	rs6449213	OMIM/ClinVar
chr6	29933881	29933881	rs6457110	OMIM/ClinVar
chr6	31074030	31074030	rs6457327	OMIM/ClinVar
chr7	97816327	97816327	rs6465657	OMIM/ClinVar
chr8	120044829	120044829	rs6469804	OMIM/ClinVar
chr8	42550498	42550498	rs6474412	OMIM/ClinVar
chr9	22081850	22081850	rs6475606	OMIM/ClinVar
chr9	117558703	117558703	rs6478108	OMIM/ClinVar
chr9	117568766	117568766	rs6478109	OMIM/ClinVar
chr15	68103206	68103206	rs6494696	OMIM/ClinVar
chr16	11081249	11081249	rs6498142	OMIM/ClinVar
chr16	11249329	11249329	rs6498169	OMIM/ClinVar
chr16	16260342	16260342	rs6498606	OMIM/ClinVar
chr16	16270174	16270174	rs6498614	OMIM/ClinVar
chr16	16270850	16270850	rs6498615	OMIM/ClinVar
chr16	16286614	16286614	rs6498618	OMIM/ClinVar
chr16	6984781	6984781	rs6500882	OMIM/ClinVar
chr17	48437456	48437456	rs6504649	OMIM/ClinVar
chr17	53056471	53056471	rs6504950	OMIM/ClinVar
chr19	11202306	11202306	rs6511720	OMIM/ClinVar
chr4	123198435	123198435	rs6534347	OMIM/ClinVar
chr2	634905	634905	rs6548238	OMIM/ClinVar
chr5	158818745	158818745	rs6556416	OMIM/ClinVar
chr16	81264597	81264597	rs6564851	OMIM/ClinVar
chr16	81653657	81653657	rs6564903	OMIM/ClinVar
chr6	134420012	134420012	rs6569926	OMIM/ClinVar
chr6	142679572	142679572	rs6570507	OMIM/ClinVar
chr14	107139713	107139713	rs6576201	OMIM/ClinVar
chr12	53662624	53662624	rs6580942	OMIM/ClinVar
chr5	112081924	112081924	rs6594646	OMIM/ClinVar
chr5	131742228	131742228	rs6596075	OMIM/ClinVar
chr1	16474701	16474701	rs6603867	OMIM/ClinVar
chrX	107819223	107819223	rs6622333	OMIM/ClinVar
chr1	207692049	207692049	rs6656401	OMIM/ClinVar
chr1	152896734	152896734	rs6661932	OMIM/ClinVar
chr1	247621033	247621033	rs6672995	OMIM/ClinVar
chr1	231954101	231954101	rs6675281	OMIM/ClinVar
chr1	16475123	16475123	rs6678616	OMIM/ClinVar
chr1	105656225	105656225	rs6679667	OMIM/ClinVar
chr1	160809003	160809003	rs6682654	OMIM/ClinVar
chr1	9323910	9323910	rs6688832	OMIM/ClinVar
chr1	59703982	59703982	rs6690993	OMIM/ClinVar
chr2	233155110	233155110	rs6717918	OMIM/ClinVar
chr2	233155566	233155566	rs6718438	OMIM/ClinVar
chr2	234672639	234672639	rs6742078	OMIM/ClinVar
chr3	141102833	141102833	rs6763931	OMIM/ClinVar
chr3	44381910	44381910	rs6768330	OMIM/ClinVar
chr3	186573705	186573705	rs6773957	OMIM/ClinVar
chr3	169082633	169082633	rs6774494	OMIM/ClinVar
chr3	71001255	71001255	rs6789153	OMIM/ClinVar
chr4	123509421	123509421	rs6822844	OMIM/ClinVar
chr4	18017730	18017730	rs6830062	OMIM/ClinVar
chr4	17854055	17854055	rs6842303	OMIM/ClinVar
chr4	111718067	111718067	rs6843082	OMIM/ClinVar
chr4	145643079	145643079	rs6854783	OMIM/ClinVar
chr5	112100027	112100027	rs6867243	OMIM/ClinVar
chr5	33985857	33985857	rs6867641	OMIM/ClinVar
chr5	35885982	35885982	rs6871748	OMIM/ClinVar
chr5	37002638	37002638	rs6876156	OMIM/ClinVar
chr5	112107084	112107084	rs6876867	OMIM/ClinVar
chr5	147257556	147257556	rs6882292	OMIM/ClinVar
chr5	112156863	112156863	rs6885768	OMIM/ClinVar
chr5	158822645	158822645	rs6887695	OMIM/ClinVar
chr5	112088604	112088604	rs6891448	OMIM/ClinVar
chr5	180696889	180696889	rs6894609	OMIM/ClinVar
chr5	35874575	35874575	rs6897932	OMIM/ClinVar
chr5	112171097	112171097	rs6899169	OMIM/ClinVar
chr6	167505791	167505791	rs6902119	OMIM/ClinVar
chr6	29943067	29943067	rs6904029	OMIM/ClinVar
chr6	32626311	32626311	rs6906021	OMIM/ClinVar
chr6	20728731	20728731	rs6908425	OMIM/ClinVar
chr6	132273257	132273257	rs6918698	OMIM/ClinVar
chr6	138006504	138006504	rs6920220	OMIM/ClinVar
chr6	24348117	24348117	rs6922023	OMIM/ClinVar
chr6	138444930	138444930	rs6922466	OMIM/ClinVar
chr6	32612397	32612397	rs6927022	OMIM/ClinVar
chr6	32626249	32626249	rs6928482	OMIM/ClinVar
chr6	135454027	135454027	rs6929404	OMIM/ClinVar
chr6	27248931	27248931	rs6932590	OMIM/ClinVar
chr6	22140004	22140004	rs6939340	OMIM/ClinVar
chr7	30485710	30485710	rs6958571	OMIM/ClinVar
chr8	128413305	128413305	rs6983267	OMIM/ClinVar
chr8	128106880	128106880	rs6983561	OMIM/ClinVar
chr8	120052238	120052238	rs6993813	OMIM/ClinVar
chr8	31495581	31495581	rs6994992	OMIM/ClinVar
chr8	128414892	128414892	rs7013278	OMIM/ClinVar
chr8	128424792	128424792	rs7014346	OMIM/ClinVar
chr8	21976710	21976710	rs7014851	OMIM/ClinVar
chr9	21816528	21816528	rs7023329	OMIM/ClinVar
chr9	108927068	108927068	rs7028916	OMIM/ClinVar
chrX	44104538	44104538	rs7055196	OMIM/ClinVar
chrX	79269682	79269682	rs7055763	OMIM/ClinVar
chrX	153280475	153280475	rs7061789	OMIM/ClinVar
chr10	64415184	64415184	rs7076156	OMIM/ClinVar
chr10	115348046	115348046	rs7080536	OMIM/ClinVar
chr10	63752159	63752159	rs7089424	OMIM/ClinVar
chr10	125127396	125127396	rs7093146	OMIM/ClinVar
chr11	2213166	2213166	rs7111341	OMIM/ClinVar
chr11	2233574	2233574	rs7127900	OMIM/ClinVar
chr12	40702911	40702911	rs7133914	OMIM/ClinVar
chr12	68500075	68500075	rs7134599	OMIM/ClinVar
chr12	95577670	95577670	rs7135847	OMIM/ClinVar
chr16	16288756	16288756	rs7186601	OMIM/ClinVar
chr16	16289126	16289126	rs7190447	OMIM/ClinVar
chr16	16280405	16280405	rs7191300	OMIM/ClinVar
chr16	13061611	13061611	rs7192086	OMIM/ClinVar
chr16	16245729	16245729	rs7192634	OMIM/ClinVar
chr16	73029160	73029160	rs7193343	OMIM/ClinVar
chr16	16284272	16284272	rs7193932	OMIM/ClinVar
chr16	16263361	16263361	rs7194043	OMIM/ClinVar
chr16	2122822	2122822	rs7196184	OMIM/ClinVar
chr16	86037476	86037476	rs7197068	OMIM/ClinVar
chr16	16284439	16284439	rs7199864	OMIM/ClinVar
chr16	16263837	16263837	rs7201980	OMIM/ClinVar
chr17	38069949	38069949	rs7216389	OMIM/ClinVar
chr18	35216261	35216261	rs7235755	OMIM/ClinVar
chr19	55445233	55445233	rs7245955	OMIM/ClinVar
chr19	55824332	55824332	rs7246479	OMIM/ClinVar
chr19	55447298	55447298	rs7254566	OMIM/ClinVar
chr20	3193893	3193893	rs7270101	OMIM/ClinVar
chr12	40657700	40657700	rs7308720	OMIM/ClinVar
chr13	112221297	112221297	rs7333181	OMIM/ClinVar
chr19	55447501	55447501	rs7359934	OMIM/ClinVar
chr16	16269570	16269570	rs7405025	OMIM/ClinVar
chr1	158632583	158632583	rs7418956	OMIM/ClinVar
chr4	9966380	9966380	rs7442295	OMIM/ClinVar
chr11	5276169	5276169	rs7482144	OMIM/ClinVar
chr15	28344238	28344238	rs7495174	OMIM/ClinVar
chr16	28883241	28883241	rs7498665	OMIM/ClinVar
chr16	16275967	16275967	rs7499347	OMIM/ClinVar
chr16	16272670	16272670	rs7500834	OMIM/ClinVar
chr16	16264416	16264416	rs7500840	OMIM/ClinVar
chr17	36101156	36101156	rs7501939	OMIM/ClinVar
chr1	67681669	67681669	rs7517847	OMIM/ClinVar
chr1	54645262	54645262	rs7520966	OMIM/ClinVar
chr1	22698447	22698447	rs7524102	OMIM/ClinVar
chr1	17722363	17722363	rs7538876	OMIM/ClinVar
chr1	16440392	16440392	rs7543472	OMIM/ClinVar
chr1	16448622	16448622	rs7548209	OMIM/ClinVar
chr2	118836025	118836025	rs7566605	OMIM/ClinVar
chr2	191964633	191964633	rs7574865	OMIM/ClinVar
chr2	212793198	212793198	rs7598440	OMIM/ClinVar
chr3	38620907	38620907	rs7626962	OMIM/ClinVar
chr3	74783476	74783476	rs7635818	OMIM/ClinVar
chr3	15216429	15216429	rs7639618	OMIM/ClinVar
chr4	89883979	89883979	rs7671167	OMIM/ClinVar
chr4	123341159	123341159	rs7684187	OMIM/ClinVar
chr5	9332281	9332281	rs7702187	OMIM/ClinVar
chr5	156486591	156486591	rs7702919	OMIM/ClinVar
chr5	112099496	112099496	rs7703438	OMIM/ClinVar
chr5	112077681	112077681	rs7706623	OMIM/ClinVar
chr5	112112855	112112855	rs7707339	OMIM/ClinVar
chr5	150457485	150457485	rs7708392	OMIM/ClinVar
chr5	158764177	158764177	rs7709212	OMIM/ClinVar
chr5	176358065	176358065	rs7718874	OMIM/ClinVar
chr5	112099690	112099690	rs7723423	OMIM/ClinVar
chr5	112185074	112185074	rs7729562	OMIM/ClinVar
chr5	149212243	149212243	rs7732671	OMIM/ClinVar
chr6	20661250	20661250	rs7754840	OMIM/ClinVar
chr6	32008198	32008198	rs7755898	OMIM/ClinVar
chr6	20679709	20679709	rs7756992	OMIM/ClinVar
chr6	152317140	152317140	rs7757956	OMIM/ClinVar
chr6	32345283	32345283	rs7758128	OMIM/ClinVar
chr6	105378954	105378954	rs7759938	OMIM/ClinVar
chr6	24330544	24330544	rs7765678	OMIM/ClinVar
chr6	32008312	32008312	rs7769409	OMIM/ClinVar
chr7	146489606	146489606	rs7794745	OMIM/ClinVar
chr7	144098634	144098634	rs7800847	OMIM/ClinVar
chr7	98760504	98760504	rs7809799	OMIM/ClinVar
chr8	11340181	11340181	rs7812879	OMIM/ClinVar
chr8	110115676	110115676	rs7832552	OMIM/ClinVar
chr9	117569046	117569046	rs7848647	OMIM/ClinVar
chr9	137779091	137779091	rs7851696	OMIM/ClinVar
chr9	108936674	108936674	rs7861820	OMIM/ClinVar
chr9	117580914	117580914	rs7869487	OMIM/ClinVar
chrX	107845128	107845128	rs7884085	OMIM/ClinVar
chr10	114754088	114754088	rs7901695	OMIM/ClinVar
chr10	114758349	114758349	rs7903146	OMIM/ClinVar
chr10	94209876	94209876	rs7910977	OMIM/ClinVar
chr10	94481917	94481917	rs7923837	OMIM/ClinVar
chr11	76301316	76301316	rs7927894	OMIM/ClinVar
chr11	68994497	68994497	rs7931342	OMIM/ClinVar
chr11	18045987	18045987	rs7933505	OMIM/ClinVar
chr12	72335794	72335794	rs7954758	OMIM/ClinVar
chr12	122365583	122365583	rs7961894	OMIM/ClinVar
chr13	101879559	101879559	rs7988100	OMIM/ClinVar
chr13	47411985	47411985	rs7997012	OMIM/ClinVar
chr14	98103058	98103058	rs8008246	OMIM/ClinVar
chr14	80320583	80320583	rs8019381	OMIM/ClinVar
chr15	58740588	58740588	rs8023503	OMIM/ClinVar
chr15	56194877	56194877	rs8032158	OMIM/ClinVar
chr15	78806023	78806023	rs8034191	OMIM/ClinVar
chr15	67552064	67552064	rs8038652	OMIM/ClinVar
chr15	78908032	78908032	rs8042374	OMIM/ClinVar
chr15	50878630	50878630	rs8042919	OMIM/ClinVar
chr16	16264098	16264098	rs8043704	OMIM/ClinVar
chr16	81248935	81248935	rs8044334	OMIM/ClinVar
chr16	16265561	16265561	rs8045279	OMIM/ClinVar
chr16	28837515	28837515	rs8049439	OMIM/ClinVar
chr16	53816275	53816275	rs8050136	OMIM/ClinVar
chr16	85139173	85139173	rs8050910	OMIM/ClinVar
chr16	52534167	52534167	rs8051542	OMIM/ClinVar
chr16	23652525	23652525	rs8053188	OMIM/ClinVar
chr16	16280921	16280921	rs8056103	OMIM/ClinVar
chr16	16289532	16289532	rs8056397	OMIM/ClinVar
chr16	16289597	16289597	rs8056533	OMIM/ClinVar
chr16	10115488	10115488	rs8057394	OMIM/ClinVar
chr16	16260443	16260443	rs8057824	OMIM/ClinVar
chr16	16278863	16278863	rs8058694	OMIM/ClinVar
chr16	16278869	16278869	rs8058696	OMIM/ClinVar
chr16	16278981	16278981	rs8060117	OMIM/ClinVar
chr17	77318992	77318992	rs8065431	OMIM/ClinVar
chr17	38051348	38051348	rs8067378	OMIM/ClinVar
chr17	38057197	38057197	rs8069176	OMIM/ClinVar
chr19	39743165	39743165	rs8099917	OMIM/ClinVar
chr19	55449013	55449013	rs8101049	OMIM/ClinVar
chr19	47600441	47600441	rs8101149	OMIM/ClinVar
chr19	38735613	38735613	rs8102476	OMIM/ClinVar
chr19	39735106	39735106	rs8103142	OMIM/ClinVar
chr19	55452050	55452050	rs8106278	OMIM/ClinVar
chr19	55452012	55452012	rs8106927	OMIM/ClinVar
chr7	142655008	142655008	rs8176058	OMIM/ClinVar
chr9	136131415	136131415	rs8176743	OMIM/ClinVar
chr9	136131322	136131322	rs8176746	OMIM/ClinVar
chr9	136131315	136131315	rs8176747	OMIM/ClinVar
chr11	126162843	126162843	rs8177374	OMIM/ClinVar
chr11	126162590	126162590	rs8177400	OMIM/ClinVar
chr19	41838206	41838206	rs8179181	OMIM/ClinVar
chr2	191969341	191969341	rs8179673	OMIM/ClinVar
chr11	27680107	27680107	rs8192466	OMIM/ClinVar
chr6	29996855	29996855	rs9261174	OMIM/ClinVar
chr6	32363844	32363844	rs9268480	OMIM/ClinVar
chr6	32429758	32429758	rs9268858	OMIM/ClinVar
chr6	32431147	32431147	rs9268877	OMIM/ClinVar
chr2	38302291	38302291	rs9282671	OMIM/ClinVar
chr2	31805826	31805826	rs9282858	OMIM/ClinVar
chr16	28617514	28617514	rs9282861	OMIM/ClinVar
chr1	172862234	172862234	rs9286879	OMIM/ClinVar
chr3	123774078	123774078	rs9289231	OMIM/ClinVar
chr6	22131929	22131929	rs9295536	OMIM/ClinVar
chr6	38365841	38365841	rs9296249	OMIM/ClinVar
chr8	55437524	55437524	rs9298506	OMIM/ClinVar
chr17	37976469	37976469	rs9303277	OMIM/ClinVar
chr18	20606596	20606596	rs9304261	OMIM/ClinVar
chr5	171504630	171504630	rs9313575	OMIM/ClinVar
chr13	33693837	33693837	rs9315204	OMIM/ClinVar
chr22	19955692	19955692	rs9332377	OMIM/ClinVar
chr6	31903804	31903804	rs9332739	OMIM/ClinVar
chr2	31754395	31754395	rs9332964	OMIM/ClinVar
chrX	66942741	66942741	rs9332969	OMIM/ClinVar
chrX	66942786	66942786	rs9332971	OMIM/ClinVar
chr7	150648767	150648767	rs9333649	OMIM/ClinVar
chr6	152163381	152163381	rs9340799	OMIM/ClinVar
chr6	38365873	38365873	rs9357271	OMIM/ClinVar
chr6	32006291	32006291	rs9378251	OMIM/ClinVar
chr6	32006387	32006387	rs9378252	OMIM/ClinVar
chr6	417727	417727	rs9378805	OMIM/ClinVar
chr6	130354855	130354855	rs9388766	OMIM/ClinVar
chr6	135419018	135419018	rs9399137	OMIM/ClinVar
chr6	132277431	132277431	rs9402373	OMIM/ClinVar
chr6	169635010	169635010	rs9406328	OMIM/ClinVar
[truncated: 25,559 more rows]

## Sheet: Complex diseae variants
chr	start	end	dbsnp	source
chr4	38784724	38784724	rs10004195	GWAS catalog
chr7	30937178	30937178	rs1000597	GWAS catalog
chr4	79589045	79589045	rs10007186	GWAS catalog
chr11	61655305	61655305	rs1000778	GWAS catalog
chr4	106106353	106106353	rs10010325	GWAS catalog
chr4	137526584	137526584	rs10012307	GWAS catalog
chr4	149652610	149652610	rs10028213	GWAS catalog
chr4	149669506	149669506	rs10032216	GWAS catalog
chr4	77398015	77398015	rs10032549	GWAS catalog
chr4	111720761	111720761	rs10033464	GWAS catalog
chr4	110659067	110659067	rs10033900	GWAS catalog
chr4	112611750	112611750	rs10034228	GWAS catalog
chr5	150458146	150458146	rs10036748	GWAS catalog
chr21	38491095	38491095	rs1003719	GWAS catalog
chr5	88354675	88354675	rs10037512	GWAS catalog
chr11	2170143	2170143	rs1004446	GWAS catalog
chr10	104594507	104594507	rs1004467	GWAS catalog
chr5	158814533	158814533	rs10045431	GWAS catalog
chr11	116722041	116722041	rs10047462	GWAS catalog
chr16	86710660	86710660	rs10048146	GWAS catalog
chr5	58407771	58407771	rs10052657	GWAS catalog
chr5	39979172	39979172	rs10053502	GWAS catalog
chr5	110190052	110190052	rs10056340	GWAS catalog
chr5	131686146	131686146	rs10058074	GWAS catalog
chr5	148904092	148904092	rs10058728	GWAS catalog
chr5	55438851	55438851	rs10065637	GWAS catalog
chr5	159007778	159007778	rs10065906	GWAS catalog
chr12	2345295	2345295	rs1006737	GWAS catalog
chr5	1279790	1279790	rs10069690	GWAS catalog
chr9	113662681	113662681	rs1007000	GWAS catalog
chr5	158604963	158604963	rs10076782	GWAS catalog
chr6	109626965	109626965	rs1008084	GWAS catalog
chr8	129543949	129543949	rs10088218	GWAS catalog
chr8	128532137	128532137	rs10090154	GWAS catalog
chr8	29360305	29360305	rs10091038	GWAS catalog
chr8	71386904	71386904	rs10091374	GWAS catalog
chr8	19830921	19830921	rs10096633	GWAS catalog
chr8	82027672	82027672	rs10097731	GWAS catalog
chr8	130613614	130613614	rs10098310	GWAS catalog
chr8	19827848	19827848	rs10105606	GWAS catalog
chr8	123973068	123973068	rs10108684	GWAS catalog
chr8	23751151	23751151	rs10109414	GWAS catalog
chr1	172346548	172346548	rs1011731	GWAS catalog
chr9	22062134	22062134	rs1011970	GWAS catalog
chr13	42653437	42653437	rs1012053	GWAS catalog
chr22	32265903	32265903	rs1012068	GWAS catalog
chr1	230295789	230295789	rs10127775	GWAS catalog
chr11	18632984	18632984	rs10128711	GWAS catalog
chr14	21261733	21261733	rs10131141	GWAS catalog
chr8	24116304	24116304	rs1013209	GWAS catalog
chr14	106232585	106232585	rs10136766	GWAS catalog
chr14	79945162	79945162	rs10146997	GWAS catalog
chr14	25503799	25503799	rs10147992	GWAS catalog
chr22	39332623	39332623	rs1014971	GWAS catalog
chr14	79936964	79936964	rs10150332	GWAS catalog
chr8	52887541	52887541	rs1015213	GWAS catalog
chr15	70048157	70048157	rs10152591	GWAS catalog
chr6	122131485	122131485	rs1015451	GWAS catalog
chr7	22756463	22756463	rs10155981	GWAS catalog
chr10	71099888	71099888	rs10159477	GWAS catalog
chr8	128093297	128093297	rs1016343	GWAS catalog
chr2	234825093	234825093	rs10166942	GWAS catalog
chr2	46360907	46360907	rs10168349	GWAS catalog
chr2	198881668	198881668	rs1016883	GWAS catalog
chr5	131744574	131744574	rs1016988	GWAS catalog
chr2	61224259	61224259	rs10181042	GWAS catalog
chr2	25150296	25150296	rs10182181	GWAS catalog
chr2	171990971	171990971	rs10183486	GWAS catalog
chr2	85794297	85794297	rs10187424	GWAS catalog
chr2	61217542	61217542	rs10188217	GWAS catalog
chr1	169514006	169514006	rs1018827	GWAS catalog
chr2	102879464	102879464	rs10189629	GWAS catalog
chr2	646364	646364	rs10189761	GWAS catalog
chr2	165513091	165513091	rs10195252	GWAS catalog
chr2	151725792	151725792	rs10195263	GWAS catalog
chr2	12964497	12964497	rs10198628	GWAS catalog
chr2	21244000	21244000	rs10199768	GWAS catalog
chr2	231106724	231106724	rs10201872	GWAS catalog
chr5	55560027	55560027	rs1020388	GWAS catalog
chr2	73900900	73900900	rs10206899	GWAS catalog
chr2	111849659	111849659	rs10207392	GWAS catalog
chr2	127852021	127852021	rs10207628	GWAS catalog
chr2	234158839	234158839	rs10210302	GWAS catalog
chr2	65208074	65208074	rs10211524	GWAS catalog
chr13	43116133	43116133	rs1021188	GWAS catalog
chr7	151415041	151415041	rs10224002	GWAS catalog
chr7	37938422	37938422	rs10226308	GWAS catalog
chr11	61557803	61557803	rs102275	GWAS catalog
chr7	127246903	127246903	rs10229583	GWAS catalog
chr7	150512172	150512172	rs10231759	GWAS catalog
chr1	11899033	11899033	rs1023252	GWAS catalog
chr7	83656800	83656800	rs10235789	GWAS catalog
chr2	204721752	204721752	rs1024161	GWAS catalog
chr7	141672604	141672604	rs10246939	GWAS catalog
chr7	50751090	50751090	rs10248619	GWAS catalog
chr7	111527560	111527560	rs10255299	GWAS catalog
chr7	154210798	154210798	rs10260404	GWAS catalog
chr7	25950545	25950545	rs10261878	GWAS catalog
chr7	33256039	33256039	rs10262453	GWAS catalog
chr3	113370010	113370010	rs1026364	GWAS catalog
chr7	142456928	142456928	rs10273639	GWAS catalog
chr7	157387441	157387441	rs10274279	GWAS catalog
chr7	1273845	1273845	rs10275044	GWAS catalog
chr5	91893792	91893792	rs1027643	GWAS catalog
chr7	1285195	1285195	rs10277115	GWAS catalog
chr6	32856381	32856381	rs1029296	GWAS catalog
chr7	28189083	28189083	rs1029534	GWAS catalog
chr12	11279092	11279092	rs1031391	GWAS catalog
chr19	54797848	54797848	rs103294	GWAS catalog
chr6	383546	383546	rs1033180	GWAS catalog
chr13	23228691	23228691	rs1034200	GWAS catalog
chr22	19984277	19984277	rs1034566	GWAS catalog
chr12	96271428	96271428	rs1036429	GWAS catalog
chr15	48914775	48914775	rs1036476	GWAS catalog
chr6	151933175	151933175	rs1038304	GWAS catalog
chr6	166155457	166155457	rs1039002	GWAS catalog
chr19	19407718	19407718	rs10401969	GWAS catalog
chr19	53284135	53284135	rs10404486	GWAS catalog
chr19	33532300	33532300	rs10411210	GWAS catalog
chr19	16548375	16548375	rs10411936	GWAS catalog
chr19	33599127	33599127	rs10416218	GWAS catalog
chr4	100228466	100228466	rs1042026	GWAS catalog
chr2	21225281	21225281	rs1042034	GWAS catalog
chr10	30728101	30728101	rs1042058	GWAS catalog
chr19	18817903	18817903	rs10423674	GWAS catalog
chr19	46182304	46182304	rs10423928	GWAS catalog
chr19	51374967	51374967	rs10424878	GWAS catalog
chr11	88911696	88911696	rs1042602	GWAS catalog
chr12	66358347	66358347	rs1042725	GWAS catalog
chr2	146125523	146125523	rs10427255	GWAS catalog
chr3	38777554	38777554	rs10428132	GWAS catalog
chr2	150147278	150147278	rs10432496	GWAS catalog
chr17	36922196	36922196	rs1043515	GWAS catalog
chr1	25570081	25570081	rs1043879	GWAS catalog
chr6	20688121	20688121	rs10440833	GWAS catalog
chr9	114301585	114301585	rs10441737	GWAS catalog
chr16	88840462	88840462	rs10445033	GWAS catalog
chr5	107915736	107915736	rs10447248	GWAS catalog
chr6	161010118	161010118	rs10455872	GWAS catalog
chr6	31602967	31602967	rs1046089	GWAS catalog
chr5	150746034	150746034	rs10463316	GWAS catalog
chr12	9876091	9876091	rs10466829	GWAS catalog
chr15	58678512	58678512	rs10468017	GWAS catalog
chr17	80685533	80685533	rs1046896	GWAS catalog
chr1	184023529	184023529	rs1046934	GWAS catalog
chr6	109783941	109783941	rs1046943	GWAS catalog
chr6	19841493	19841493	rs1047014	GWAS catalog
chr5	58184061	58184061	rs10472076	GWAS catalog
chr5	174974576	174974576	rs10476160	GWAS catalog
chr19	49206631	49206631	rs1047781	GWAS catalog
chr5	104954328	104954328	rs10479334	GWAS catalog
chr7	151406005	151406005	rs10480300	GWAS catalog
chr14	61072875	61072875	rs10483727	GWAS catalog
chr14	65914867	65914867	rs10483776	GWAS catalog
chr6	9451197	9451197	rs10484246	GWAS catalog
chr6	31274555	31274555	rs10484554	GWAS catalog
chr6	32665420	32665420	rs10484561	GWAS catalog
chr12	551550	551550	rs1048466	GWAS catalog
chr6	40802261	40802261	rs10484761	GWAS catalog
chr6	95156454	95156454	rs10485022	GWAS catalog
chr7	26892440	26892440	rs10486483	GWAS catalog
chr7	27976563	27976563	rs10486567	GWAS catalog
chr7	128594183	128594183	rs10488631	GWAS catalog
chr6	71289189	71289189	rs1048886	GWAS catalog
chr1	167903079	167903079	rs10489202	GWAS catalog
chr1	230304988	230304988	rs10489615	GWAS catalog
chr1	189589339	189589339	rs10489759	GWAS catalog
chr1	159196765	159196765	rs10489849	GWAS catalog
chr10	124214448	124214448	rs10490924	GWAS catalog
chr6	32726803	32726803	rs1049110	GWAS catalog
chr12	93980088	93980088	rs10492321	GWAS catalog
chr3	133494354	133494354	rs1049296	GWAS catalog
chr1	10353112	10353112	rs10492972	GWAS catalog
chr1	110352477	110352477	rs10494112	GWAS catalog
chr1	162085685	162085685	rs10494366	GWAS catalog
chr2	43806918	43806918	rs10495903	GWAS catalog
chr2	46353166	46353166	rs10495928	GWAS catalog
chr2	81668808	81668808	rs10496265	GWAS catalog
chr2	145359909	145359909	rs10496964	GWAS catalog
chr2	168159351	168159351	rs10497324	GWAS catalog
chr2	198914072	198914072	rs10497813	GWAS catalog
chr14	93103309	93103309	rs10498635	GWAS catalog
chr6	138002637	138002637	rs10499194	GWAS catalog
chr6	138132516	138132516	rs10499197	GWAS catalog
chr19	33750314	33750314	rs10500264	GWAS catalog
chr16	7459347	7459347	rs10500355	GWAS catalog
chr16	72756101	72756101	rs10500569	GWAS catalog
chr11	47293799	47293799	rs10501320	GWAS catalog
chr18	42800148	42800148	rs10502861	GWAS catalog
chr8	4180844	4180844	rs10503253	GWAS catalog
chr8	19847690	19847690	rs10503669	GWAS catalog
chr8	23534018	23534018	rs10503733	GWAS catalog
chr8	33665680	33665680	rs10503951	GWAS catalog
chr8	52757093	52757093	rs10504130	GWAS catalog
chr8	89547932	89547932	rs10504861	GWAS catalog
chr8	128407443	128407443	rs10505477	GWAS catalog
chr8	128125195	128125195	rs10505483	GWAS catalog
chr18	33694120	33694120	rs1050631	GWAS catalog
chr12	65783378	65783378	rs10506525	GWAS catalog
chr23	153764217	153764217	rs1050828	GWAS catalog
chrX	153764217	153764217	rs1050828	GWAS catalog
chr10	8972018	8972018	rs10508372	GWAS catalog
chr10	28025771	28025771	rs10508727	GWAS catalog
chr10	78157572	78157572	rs10509373	GWAS catalog
chr10	90023033	90023033	rs10509540	GWAS catalog
chr3	191047	191047	rs10510181	GWAS catalog
chr3	16625048	16625048	rs10510452	GWAS catalog
chr9	98259703	98259703	rs10512248	GWAS catalog
chr17	33884804	33884804	rs10512472	GWAS catalog
chr17	72699833	72699833	rs10512597	GWAS catalog
chr3	124340222	124340222	rs10512627	GWAS catalog
chr3	141143430	141143430	rs10513137	GWAS catalog
chr3	170725542	170725542	rs10513686	GWAS catalog
chr3	182760073	182760073	rs10513789	GWAS catalog
chr5	145038831	145038831	rs10515552	GWAS catalog
chr5	171151231	171151231	rs10516089	GWAS catalog
chr4	102751076	102751076	rs10516487	GWAS catalog
chr4	106688904	106688904	rs10516526	GWAS catalog
chr4	26085511	26085511	rs10517086	GWAS catalog
chr15	78894339	78894339	rs1051730	GWAS catalog
chr15	40700022	40700022	rs10518693	GWAS catalog
chr15	53940307	53940307	rs10518733	GWAS catalog
chr15	63737925	63737925	rs10519210	GWAS catalog
chr15	49746364	49746364	rs10519227	GWAS catalog
chr16	51158710	51158710	rs10521222	GWAS catalog
chr17	13559080	13559080	rs10521233	GWAS catalog
chr16	86011337	86011337	rs10521318	GWAS catalog
chr3	41925398	41925398	rs1052501	GWAS catalog
chr6	30876152	30876152	rs1052693	GWAS catalog
chr12	107367225	107367225	rs1053051	GWAS catalog
chr17	73872948	73872948	rs1055129	GWAS catalog
chr7	25871109	25871109	rs1055144	GWAS catalog
chr6	26510564	26510564	rs1056667	GWAS catalog
chr10	96741053	96741053	rs1057910	GWAS catalog
chr12	57489709	57489709	rs1059513	GWAS catalog
chr8	19824563	19824563	rs1059611	GWAS catalog
chr1	196654324	196654324	rs1061147	GWAS catalog
chr1	196659237	196659237	rs1061170	GWAS catalog
chr6	32136547	32136547	rs1061808	GWAS catalog
chr9	22003367	22003367	rs1063192	GWAS catalog
chr6	31379931	31379931	rs1063635	GWAS catalog
chr12	6153534	6153534	rs1063856	GWAS catalog
chr19	19361735	19361735	rs1064395	GWAS catalog
chr16	1838836	1838836	rs1065656	GWAS catalog
chr13	113752831	113752831	rs10665	GWAS catalog
chr10	133172119	133172119	rs10734105	GWAS catalog
chr1	189723623	189723623	rs10737562	GWAS catalog
chr1	196679455	196679455	rs10737680	GWAS catalog
chr9	2691186	2691186	rs10738760	GWAS catalog
chr10	18442482	18442482	rs10740993	GWAS catalog
chr11	14914878	14914878	rs10741657	GWAS catalog
chr12	103483094	103483094	rs10745954	GWAS catalog
chr20	32304653	32304653	rs1074683	GWAS catalog
chr1	99524047	99524047	rs10747502	GWAS catalog
chr12	69827658	69827658	rs10748128	GWAS catalog
chr9	22072264	22072264	rs10757269	GWAS catalog
chr9	22088260	22088260	rs10757272	GWAS catalog
chr9	22096055	22096055	rs10757274	GWAS catalog
chr9	22124477	22124477	rs10757278	GWAS catalog
chr9	4856877	4856877	rs10758658	GWAS catalog
chr9	4981602	4981602	rs10758669	GWAS catalog
chr9	110306115	110306115	rs10759243	GWAS catalog
chr9	135776034	135776034	rs1076160	GWAS catalog
chr10	64445564	64445564	rs10761659	GWAS catalog
chr10	65027610	65027610	rs10761731	GWAS catalog
chr10	65274927	65274927	rs10761779	GWAS catalog
chr22	18439958	18439958	rs1076540	GWAS catalog
chr11	95866700	95866700	rs10765792	GWAS catalog
chr11	27725986	27725986	rs10767664	GWAS catalog
chr11	30768678	30768678	rs10767873	GWAS catalog
chr11	35280852	35280852	rs10768122	GWAS catalog
chr11	7367095	7367095	rs10769780	GWAS catalog
chr11	1985127	1985127	rs10769945	GWAS catalog
chr12	20230639	20230639	rs10770612	GWAS catalog
chr12	20857467	20857467	rs10770705	GWAS catalog
chr12	28155080	28155080	rs10771399	GWAS catalog
chr12	349298	349298	rs10774021	GWAS catalog
chr12	4368352	4368352	rs10774214	GWAS catalog
chr12	111340243	111340243	rs10774610	GWAS catalog
chr12	111910219	111910219	rs10774625	GWAS catalog
chr19	6668972	6668972	rs1077667	GWAS catalog
chr12	103495151	103495151	rs10778213	GWAS catalog
chr15	58723479	58723479	rs1077834	GWAS catalog
chr15	58723426	58723426	rs1077835	GWAS catalog
chr14	67975822	67975822	rs1077989	GWAS catalog
chr9	139266405	139266405	rs10781499	GWAS catalog
chr16	30942625	30942625	rs10782001	GWAS catalog
chr12	66343810	66343810	rs10784502	GWAS catalog
chr10	123033549	123033549	rs10788160	GWAS catalog
chr1	151895093	151895093	rs10788819	GWAS catalog
chr11	116639104	116639104	rs10790162	GWAS catalog
chr11	61746291	61746291	rs10792320	GWAS catalog
chr10	1156165	1156165	rs10794720	GWAS catalog
chr10	8701219	8701219	rs10795668	GWAS catalog
chr1	2501338	2501338	rs10797432	GWAS catalog
chr7	41470093	41470093	rs1079866	GWAS catalog
chr1	227911883	227911883	rs10799445	GWAS catalog
chr1	21820990	21820990	rs10799701	GWAS catalog
chr1	19841174	19841174	rs10799824	GWAS catalog
chr1	161472158	161472158	rs10800309	GWAS catalog
chr1	191559356	191559356	rs10801047	GWAS catalog
chr1	196660261	196660261	rs10801555	GWAS catalog
chr6	90926612	90926612	rs10806425	GWAS catalog
chr9	1202371	1202371	rs10809650	GWAS catalog
chr9	22134094	22134094	rs10811661	GWAS catalog
chr9	331490	331490	rs10813766	GWAS catalog
chr9	33128021	33128021	rs10813951	GWAS catalog
chr9	33153527	33153527	rs10813957	GWAS catalog
chr9	4293150	4293150	rs10814916	GWAS catalog
chr9	126446778	126446778	rs10818854	GWAS catalog
chr9	104223233	104223233	rs10819937	GWAS catalog
chr9	97713459	97713459	rs10821415	GWAS catalog
chr10	52646093	52646093	rs10821905	GWAS catalog
chr10	63723577	63723577	rs10821936	GWAS catalog
chr10	63785089	63785089	rs10821944	GWAS catalog
chr10	64251977	64251977	rs10822013	GWAS catalog
chr10	65337153	65337153	rs10822184	GWAS catalog
chr10	75421208	75421208	rs10824026	GWAS catalog
chr10	132747887	132747887	rs10829848	GWAS catalog
chr11	92681013	92681013	rs10830956	GWAS catalog
chr11	92698427	92698427	rs10830962	GWAS catalog
chr11	92708710	92708710	rs10830963	GWAS catalog
chr11	88557991	88557991	rs10831496	GWAS catalog
chr11	27505677	27505677	rs10835187	GWAS catalog
chr11	45947464	45947464	rs10838532	GWAS catalog
chr11	47275064	47275064	rs10838681	GWAS catalog
chr11	47312892	47312892	rs10838687	GWAS catalog
chr11	47441513	47441513	rs10838708	GWAS catalog
chr11	47663049	47663049	rs10838738	GWAS catalog
chr11	48091303	48091303	rs10838798	GWAS catalog
chr11	48098280	48098280	rs10838801	GWAS catalog
chr12	24184544	24184544	rs10842262	GWAS catalog
chr12	28569714	28569714	rs10843164	GWAS catalog
chr12	12834894	12834894	rs10845606	GWAS catalog
chr6	161089817	161089817	rs1084651	GWAS catalog
chr12	125312425	125312425	rs10846744	GWAS catalog
chr12	4332478	4332478	rs10849023	GWAS catalog
chr12	111333622	111333622	rs10849915	GWAS catalog
chr12	115381740	115381740	rs10850409	GWAS catalog
chr16	12016919	12016919	rs10852344	GWAS catalog
chr17	2143460	2143460	rs10852932	GWAS catalog
chr12	94120339	94120339	rs10859563	GWAS catalog
chr12	95711876	95711876	rs10859871	GWAS catalog
chr1	209988047	209988047	rs10863790	GWAS catalog
chr1	212237798	212237798	rs10863936	GWAS catalog
chr2	100835734	100835734	rs10865035	GWAS catalog
chr2	62551472	62551472	rs10865331	GWAS catalog
chr3	52718280	52718280	rs10865974	GWAS catalog
chr16	31048079	31048079	rs10871454	GWAS catalog
chr18	57851763	57851763	rs10871777	GWAS catalog
chr1	93323971	93323971	rs10874746	GWAS catalog
chr12	49676010	49676010	rs10875943	GWAS catalog
chr12	50226467	50226467	rs10875976	GWAS catalog
chr12	54712308	54712308	rs10876550	GWAS catalog
chr12	56401085	56401085	rs10876864	GWAS catalog
chr10	94924324	94924324	rs10882165	GWAS catalog
chr10	95348182	95348182	rs10882272	GWAS catalog
chr10	101287764	101287764	rs10883365	GWAS catalog
chr10	101795361	101795361	rs10883437	GWAS catalog
chr10	113042093	113042093	rs10885122	GWAS catalog
chr10	118397971	118397971	rs10885997	GWAS catalog
chr10	121149403	121149403	rs10886471	GWAS catalog
chr1	62950858	62950858	rs10889332	GWAS catalog
chr1	63118196	63118196	rs10889353	GWAS catalog
chr1	66086194	66086194	rs10889569	GWAS catalog
chr1	67725120	67725120	rs10889677	GWAS catalog
chr11	117531731	117531731	rs10892151	GWAS catalog
chr11	118611781	118611781	rs10892279	GWAS catalog
chr11	68994667	68994667	rs10896449	GWAS catalog
chr11	58339124	58339124	rs10896794	GWAS catalog
chr11	78095373	78095373	rs10899489	GWAS catalog
chr1	203654024	203654024	rs10900585	GWAS catalog
chr9	133765656	133765656	rs10901296	GWAS catalog
chr1	25303576	25303576	rs10903122	GWAS catalog
chr1	25768937	25768937	rs10903129	GWAS catalog
chr10	12314997	12314997	rs10906115	GWAS catalog
chr15	84568158	84568158	rs10906982	GWAS catalog
chr1	155126948	155126948	rs10908458	GWAS catalog
chr1	183081194	183081194	rs10911251	GWAS catalog
chr1	177913519	177913519	rs10913469	GWAS catalog
chr1	171949750	171949750	rs10914144	GWAS catalog
chr1	4183006	4183006	rs10915437	GWAS catalog
chr1	19843354	19843354	rs10917468	GWAS catalog
chr1	19861106	19861106	rs10917477	GWAS catalog
chr1	169099483	169099483	rs10919071	GWAS catalog
chr1	197070776	197070776	rs10922162	GWAS catalog
chr1	120517959	120517959	rs10923931	GWAS catalog
chr1	16299312	16299312	rs10927875	GWAS catalog
chr2	191538562	191538562	rs10931468	GWAS catalog
chr2	217863481	217863481	rs10932688	GWAS catalog
chr3	109789570	109789570	rs10934011	GWAS catalog
chr3	128038373	128038373	rs10934853	GWAS catalog
chr3	134233092	134233092	rs10935120	GWAS catalog
chr3	169492101	169492101	rs10936599	GWAS catalog
chr3	169528449	169528449	rs10936601	GWAS catalog
chr3	170130102	170130102	rs10936632	GWAS catalog
chr3	186650790	186650790	rs10937275	GWAS catalog
chr3	187713718	187713718	rs10937329	GWAS catalog
chr3	189383183	189383183	rs10937405	GWAS catalog
chr4	45182527	45182527	rs10938397	GWAS catalog
chr4	47563448	47563448	rs10938494	GWAS catalog
chr5	44706498	44706498	rs10941679	GWAS catalog
chr6	20661034	20661034	rs10946398	GWAS catalog
chr6	26233387	26233387	rs10946808	GWAS catalog
chr6	32373232	32373232	rs10947261	GWAS catalog
chr6	32373312	32373312	rs10947262	GWAS catalog
chr6	45244415	45244415	rs10948222	GWAS catalog
chr7	107244545	107244545	rs10953541	GWAS catalog
chr8	130572110	130572110	rs10956483	GWAS catalog
chr8	55327091	55327091	rs10958409	GWAS catalog
chr8	57095808	57095808	rs10958476	GWAS catalog
chr9	22115105	22115105	rs10965235	GWAS catalog
chr9	22133284	22133284	rs10965250	GWAS catalog
chr9	28414339	28414339	rs10968576	GWAS catalog
chr9	5070831	5070831	rs10974944	GWAS catalog
chr9	113915905	113915905	rs10980800	GWAS catalog
chr9	114293634	114293634	rs10980926	GWAS catalog
chr9	117088064	117088064	rs10982156	GWAS catalog
chr9	101123336	101123336	rs10986018	GWAS catalog
chr10	51549496	51549496	rs10993994	GWAS catalog
chr10	62179812	62179812	rs10994336	GWAS catalog
chr10	62222107	62222107	rs10994359	GWAS catalog
chr10	62279124	62279124	rs10994397	GWAS catalog
chr10	64278682	64278682	rs10995190	GWAS catalog
chr10	64398466	64398466	rs10995251	GWAS catalog
chr10	64438486	64438486	rs10995271	GWAS catalog
chr10	70939801	70939801	rs10998624	GWAS catalog
chr10	73591530	73591530	rs11000019	GWAS catalog
chr10	78315224	78315224	rs11001819	GWAS catalog
chr10	35295431	35295431	rs11010067	GWAS catalog
chr17	43513441	43513441	rs11012	GWAS catalog
chr10	21830104	21830104	rs11012732	GWAS catalog
chr10	18708798	18708798	rs11014166	GWAS catalog
chr11	89875437	89875437	rs11018874	GWAS catalog
chr1	158932555	158932555	rs1101999	GWAS catalog
chr11	95995448	95995448	rs11021504	GWAS catalog
chr11	14224346	14224346	rs11023139	GWAS catalog
chr11	15952294	15952294	rs11023787	GWAS catalog
chr11	16917219	16917219	rs11024074	GWAS catalog
chr11	17008605	17008605	rs11024102	GWAS catalog
chr11	5225635	5225635	rs11036238	GWAS catalog
chr11	43728330	43728330	rs11037575	GWAS catalog
chr11	44843134	44843134	rs11038167	GWAS catalog
chr11	8252853	8252853	rs110419	GWAS catalog
chr11	8662516	8662516	rs11042023	GWAS catalog
chr12	21382619	21382619	rs11045879	GWAS catalog
chr12	24788339	24788339	rs11047543	GWAS catalog
chr12	9855958	9855958	rs11052552	GWAS catalog
chr12	125307053	125307053	rs11057830	GWAS catalog
chr12	125316743	125316743	rs11057841	GWAS catalog
chr12	112072424	112072424	rs11065987	GWAS catalog
chr12	112168009	112168009	rs11066015	GWAS catalog
chr12	112817783	112817783	rs11066280	GWAS catalog
chr12	112871372	112871372	rs11066301	GWAS catalog
chr12	113365621	113365621	rs11066453	GWAS catalog
chr12	115094260	115094260	rs11067228	GWAS catalog
chr12	57809456	57809456	rs1106766	GWAS catalog
chr15	61069988	61069988	rs11071559	GWAS catalog
chr15	62433962	62433962	rs11071657	GWAS catalog
chr15	63341996	63341996	rs11071720	GWAS catalog
chr15	76293971	76293971	rs11072566	GWAS catalog
chr15	34989626	34989626	rs11073058	GWAS catalog
chr16	15148646	15148646	rs11075253	GWAS catalog
chr16	53819893	53819893	rs11075990	GWAS catalog
chr16	53855291	53855291	rs11075995	GWAS catalog
chr17	1618363	1618363	rs11078597	GWAS catalog
chr17	38064405	38064405	rs11078927	GWAS catalog
chr18	20720973	20720973	rs11082304	GWAS catalog
chr18	45865597	45865597	rs11082671	GWAS catalog
chr19	47207654	47207654	rs11083846	GWAS catalog
chr19	34322137	34322137	rs11084753	GWAS catalog
chr19	13001547	13001547	rs11085824	GWAS catalog
chr3	52720080	52720080	rs1108842	GWAS catalog
chr21	22689344	22689344	rs11088859	GWAS catalog
chr11	61722645	61722645	rs1109748	GWAS catalog
chr12	88829294	88829294	rs11104870	GWAS catalog
chr12	93978504	93978504	rs11107116	GWAS catalog
chr12	97901270	97901270	rs11109072	GWAS catalog
chr16	86019271	86019271	rs11117432	GWAS catalog
chr1	219657163	219657163	rs11118316	GWAS catalog
chr1	219743719	219743719	rs11118346	GWAS catalog
chr1	207940853	207940853	rs11118555	GWAS catalog
chr10	94462882	94462882	rs1111875	GWAS catalog
chr1	211918244	211918244	rs11119805	GWAS catalog
chr1	9408959	9408959	rs11121380	GWAS catalog
chr2	113978940	113978940	rs11123170	GWAS catalog
chr3	12385828	12385828	rs11128603	GWAS catalog
chr3	27788780	27788780	rs11129295	GWAS catalog
chr3	35142511	35142511	rs11129640	GWAS catalog
chr3	38589163	38589163	rs11129795	GWAS catalog
chr8	25892142	25892142	rs11135910	GWAS catalog
chr8	27464519	27464519	rs11136000	GWAS catalog
chr8	145043543	145043543	rs11136341	GWAS catalog
chr9	72998332	72998332	rs11142387	GWAS catalog
chr9	77499796	77499796	rs11144134	GWAS catalog
chr9	78542286	78542286	rs11144688	GWAS catalog
chr9	71766593	71766593	rs11145465	GWAS catalog
chr9	139860264	139860264	rs11145951	GWAS catalog
chr16	30482494	30482494	rs11150589	GWAS catalog
chr16	31334236	31334236	rs11150610	GWAS catalog
chr18	57852948	57852948	rs11152213	GWAS catalog
chr6	118667522	118667522	rs11153730	GWAS catalog
chr6	121748542	121748542	rs11154022	GWAS catalog
chr6	121781390	121781390	rs11154027	GWAS catalog
chr6	135739355	135739355	rs11154801	GWAS catalog
chr6	136368005	136368005	rs11154851	GWAS catalog
chr14	70347348	70347348	rs11158820	GWAS catalog
chr14	95012384	95012384	rs11160190	GWAS catalog
chr5	141479065	141479065	rs11167764	GWAS catalog
chr5	147842353	147842353	rs11168048	GWAS catalog
chr12	48208368	48208368	rs11168249	GWAS catalog
chr12	51155663	51155663	rs11169552	GWAS catalog
chr12	56470625	56470625	rs11171739	GWAS catalog
chr12	56518408	56518408	rs11171747	GWAS catalog
chr12	56828056	56828056	rs11171846	GWAS catalog
chr12	57527283	57527283	rs11172113	GWAS catalog
chr12	59259628	59259628	rs11172782	GWAS catalog
chr12	40601940	40601940	rs11175593	GWAS catalog
chr3	52721305	52721305	rs11177	GWAS catalog
chr10	101282200	101282200	rs11190134	GWAS catalog
chr10	101291593	101291593	rs11190140	GWAS catalog
chr10	102302457	102302457	rs11190604	GWAS catalog
chr10	102979207	102979207	rs11190870	GWAS catalog
chr10	104660004	104660004	rs11191454	GWAS catalog
chr10	104846178	104846178	rs11191548	GWAS catalog
chr10	104906211	104906211	rs11191580	GWAS catalog
chr10	104939215	104939215	rs11191593	GWAS catalog
chr10	105672842	105672842	rs11191865	GWAS catalog
chr10	112186148	112186148	rs11195128	GWAS catalog
chr10	123032519	123032519	rs11199874	GWAS catalog
chr10	123093901	123093901	rs11199914	GWAS catalog
chr10	124220544	124220544	rs11200638	GWAS catalog
chr21	43836186	43836186	rs11203203	GWAS catalog
chr1	248046272	248046272	rs11204538	GWAS catalog
chr1	149892872	149892872	rs11205277	GWAS catalog
chr1	149906413	149906413	rs11205303	GWAS catalog
chr1	55496039	55496039	rs11206510	GWAS catalog
chr1	56850686	56850686	rs11206801	GWAS catalog
chr1	65979280	65979280	rs11208659	GWAS catalog
chr1	67705958	67705958	rs11209026	GWAS catalog
chr1	41688938	41688938	rs11209718	GWAS catalog
chr11	108283161	108283161	rs11212617	GWAS catalog
chr11	116617240	116617240	rs11216126	GWAS catalog
chr11	121435587	121435587	rs11218343	GWAS catalog
chr16	53809247	53809247	rs1121980	GWAS catalog
chr11	126243952	126243952	rs11220462	GWAS catalog
chr11	128380974	128380974	rs11221332	GWAS catalog
chr11	130273230	130273230	rs11222084	GWAS catalog
chr11	100173537	100173537	rs11223581	GWAS catalog
chr11	102691482	102691482	rs11225434	GWAS catalog
chr19	11163601	11163601	rs1122608	GWAS catalog
chr11	104334239	104334239	rs11226373	GWAS catalog
chr16	309155	309155	rs1122794	GWAS catalog
chr11	68978580	68978580	rs11228565	GWAS catalog
chr11	57203009	57203009	rs11229030	GWAS catalog
chr7	150915071	150915071	rs1122979	GWAS catalog
chr11	60776209	60776209	rs11230563	GWAS catalog
chr11	61795586	61795586	rs11230874	GWAS catalog
chr11	72863697	72863697	rs11235667	GWAS catalog
chr10	46024729	46024729	rs11239550	GWAS catalog
chr5	137599334	137599334	rs11242417	GWAS catalog
chr6	1318878	1318878	rs11242675	GWAS catalog
chr6	6337506	6337506	rs11243081	GWAS catalog
chr9	135618283	135618283	rs11243897	GWAS catalog
chr4	858332	858332	rs11248051	GWAS catalog
chr4	964359	964359	rs11248060	GWAS catalog
chr16	163598	163598	rs11248850	GWAS catalog
chr1	25297184	25297184	rs11249215	GWAS catalog
chr1	121280613	121280613	rs11249433	GWAS catalog
chr10	17130693	17130693	rs11254363	GWAS catalog
chr10	12307894	12307894	rs11257655	GWAS catalog
chr15	84580156	84580156	rs11259933	GWAS catalog
chr15	84580582	84580582	rs11259936	GWAS catalog
chr1	155151493	155151493	rs11264341	GWAS catalog
chr19	47123783	47123783	rs1126510	GWAS catalog
chr1	159700039	159700039	rs11265260	GWAS catalog
chr11	89017961	89017961	rs1126809	GWAS catalog
chr7	44259871	44259871	rs1127065	GWAS catalog
chr5	109221026	109221026	rs112724034	GWAS catalog
chr20	3193842	3193842	rs1127354	GWAS catalog
chr11	128328959	128328959	rs1128334	GWAS catalog
chr15	28356859	28356859	rs1129038	GWAS catalog
chr16	15131974	15131974	rs1136001	GWAS catalog
chr1	53871085	53871085	rs114216682	GWAS catalog
chr5	164764087	164764087	rs1145652	GWAS catalog
chr1	67702526	67702526	rs11465804	GWAS catalog
chr10	37508450	37508450	rs1148259	GWAS catalog
chr6	32050758	32050758	rs1150754	GWAS catalog
chr6	34214322	34214322	rs1150781	GWAS catalog
chr14	95764564	95764564	rs115102486	GWAS catalog
chr4	73322565	73322565	rs115136538	GWAS catalog
chr14	64680848	64680848	rs1152591	GWAS catalog
chr14	23002684	23002684	rs1154155	GWAS catalog
chr1	114448389	114448389	rs11552449	GWAS catalog
chr17	7462555	7462555	rs11552708	GWAS catalog
chr19	1050420	1050420	rs115550680	GWAS catalog
chr7	129663496	129663496	rs11556924	GWAS catalog
chr8	118185733	118185733	rs11558471	GWAS catalog
chr7	27335561	27335561	rs11564024	GWAS catalog
chr12	40792300	40792300	rs11564258	GWAS catalog
chr12	21457434	21457434	rs11568563	GWAS catalog
chr11	102401661	102401661	rs11568818	GWAS catalog
chr13	32972626	32972626	rs11571833	GWAS catalog
chr16	31368874	31368874	rs11574637	GWAS catalog
chr7	80286908	80286908	rs11574703	GWAS catalog
chr6	31557791	31557791	rs11575839	GWAS catalog
chr1	208129065	208129065	rs11578508	GWAS catalog
chr1	101407519	101407519	rs11581062	GWAS catalog
chr20	23578189	23578189	rs1158167	GWAS catalog
chr1	200935866	200935866	rs11584383	GWAS catalog
chr1	204576983	204576983	rs11584700	GWAS catalog
chr8	19912370	19912370	rs115849089	GWAS catalog
chr2	128177377	128177377	rs1158867	GWAS catalog
chr1	55505647	55505647	rs11591147	GWAS catalog
chr10	101861435	101861435	rs11597390	GWAS catalog
chr10	101805442	101805442	rs11599750	GWAS catalog
chr11	105556598	105556598	rs11601239	GWAS catalog
chr11	202856	202856	rs11602954	GWAS catalog
chr20	22050503	22050503	rs1160312	GWAS catalog
chr11	72432985	72432985	rs11603334	GWAS catalog
chr11	45873091	45873091	rs11605924	GWAS catalog
chr19	45403412	45403412	rs1160985	GWAS catalog
chr12	4333919	4333919	rs11611647	GWAS catalog
chr12	12657513	12657513	rs11612508	GWAS catalog
chr12	57792580	57792580	rs11613352	GWAS catalog
chr12	73601132	73601132	rs11615274	GWAS catalog
chr12	6502742	6502742	rs11616188	GWAS catalog
chr13	106096812	106096812	rs11618212	GWAS catalog
chr14	38683261	38683261	rs11622412	GWAS catalog
chr14	103883633	103883633	rs11623869	GWAS catalog
chr14	87506248	87506248	rs11624056	GWAS catalog
chr14	78786077	78786077	rs11624704	GWAS catalog
chr14	93595591	93595591	rs11624776	GWAS catalog
chr14	70365924	70365924	rs11627546	GWAS catalog
chr14	103040087	103040087	rs11628318	GWAS catalog
chr15	80432222	80432222	rs11634397	GWAS catalog
chr15	48633153	48633153	rs11637235	GWAS catalog
chr16	19944363	19944363	rs11639988	GWAS catalog
chr16	53845487	53845487	rs11642841	GWAS catalog
chr16	85991705	85991705	rs11642873	GWAS catalog
chr16	82642651	82642651	rs11646213	GWAS catalog
chr16	90084561	90084561	rs11648785	GWAS catalog
chr16	792190	792190	rs11648796	GWAS catalog
chr16	30918487	30918487	rs11649653	GWAS catalog
chr17	57850251	57850251	rs11650106	GWAS catalog
chr17	47345186	47345186	rs11650494	GWAS catalog
chr6	25821616	25821616	rs1165151	GWAS catalog
chr6	25813150	25813150	rs1165196	GWAS catalog
chr6	25870542	25870542	rs1165205	GWAS catalog
chr17	27675226	27675226	rs11653144	GWAS catalog
chr17	69125606	69125606	rs11654749	GWAS catalog
chr17	10033679	10033679	rs11656696	GWAS catalog
chr17	61763031	61763031	rs11658329	GWAS catalog
chr18	20223695	20223695	rs11661542	GWAS catalog
chr18	19261413	19261413	rs11662721	GWAS catalog
chr19	55833664	55833664	rs11668344	GWAS catalog
chr19	11195030	11195030	rs11668477	GWAS catalog
chr19	11092139	11092139	rs11669133	GWAS catalog
chr19	35559474	35559474	rs11671010	GWAS catalog
chr19	46172278	46172278	rs11671664	GWAS catalog
chr19	57678194	57678194	rs11672517	GWAS catalog
chr19	41985587	41985587	rs11672691	GWAS catalog
chr19	55383051	55383051	rs11672983	GWAS catalog
chr2	204249399	204249399	rs11675251	GWAS catalog
chr2	219010146	219010146	rs11676348	GWAS catalog
chr2	100806940	100806940	rs11676922	GWAS catalog
chr7	75173180	75173180	rs1167796	GWAS catalog
chr1	62931632	62931632	rs1167998	GWAS catalog
chr1	62996838	62996838	rs1168013	GWAS catalog
chr1	62969402	62969402	rs1168029	GWAS catalog
chr2	88924622	88924622	rs11684404	GWAS catalog
chr2	237058144	237058144	rs11687170	GWAS catalog
chr14	36738361	36738361	rs116909374	GWAS catalog
chr12	121416650	121416650	rs1169288	GWAS catalog
chr12	121439433	121439433	rs1169310	GWAS catalog
chr12	121442670	121442670	rs1169313	GWAS catalog
chr20	3185123	3185123	rs11697186	GWAS catalog
chr3	123065778	123065778	rs11708067	GWAS catalog
chr3	38633923	38633923	rs11708996	GWAS catalog
chr3	66823157	66823157	rs11709625	GWAS catalog
chr3	38657899	38657899	rs11710077	GWAS catalog
chr3	186725887	186725887	rs11710456	GWAS catalog
chr3	182821275	182821275	rs11711441	GWAS catalog
chr3	151830309	151830309	rs11712066	GWAS catalog
chr3	119118796	119118796	rs11712165	GWAS catalog
chr10	61469538	61469538	rs1171614	GWAS catalog
chr3	195834357	195834357	rs11717368	GWAS catalog
chr1	205244953	205244953	rs1172130	GWAS catalog
chr4	9915741	9915741	rs11722228	GWAS catalog
chr2	25169200	25169200	rs1172294	GWAS catalog
chr4	15737101	15737101	rs11724635	GWAS catalog
chr4	171053519	171053519	rs11726248	GWAS catalog
chr4	106619140	106619140	rs11727189	GWAS catalog
chr19	55819845	55819845	rs1172822	GWAS catalog
chr4	189861251	189861251	rs11731175	GWAS catalog
chr4	86683560	86683560	rs11732231	GWAS catalog
chr4	6891519	6891519	rs11734132	GWAS catalog
chr5	32830521	32830521	rs1173727	GWAS catalog
chr5	32804528	32804528	rs1173766	GWAS catalog
chr5	32815028	32815028	rs1173771	GWAS catalog
chr5	594083	594083	rs11739663	GWAS catalog
chr5	150277909	150277909	rs11741861	GWAS catalog
chr5	40410584	40410584	rs11742570	GWAS catalog
chr5	176798306	176798306	rs11746443	GWAS catalog
chr5	150258867	150258867	rs11747270	GWAS catalog
chr5	4029789	4029789	rs11748327	GWAS catalog
chr6	118788652	118788652	rs11752626	GWAS catalog
chr6	32669373	32669373	rs11752643	GWAS catalog
chr6	25776949	25776949	rs11754288	GWAS catalog
chr6	151207078	151207078	rs11754661	GWAS catalog
chr6	44639184	44639184	rs11755164	GWAS catalog
chr1	3691528	3691528	rs1175550	GWAS catalog
chr6	90958231	90958231	rs11755527	GWAS catalog
chr6	43904780	43904780	rs11755845	GWAS catalog
chr6	118993632	118993632	rs11756438	GWAS catalog
chr6	96884886	96884886	rs11757063	GWAS catalog
chr6	97065212	97065212	rs11759769	GWAS catalog
chr7	99118801	99118801	rs11761528	GWAS catalog
chr17	7142851	7142851	rs117616209	GWAS catalog
chr7	65326821	65326821	rs11763147	GWAS catalog
chr7	129004847	129004847	rs11766298	GWAS catalog
chr7	143109139	143109139	rs11767557	GWAS catalog
chr7	116191301	116191301	rs11773845	GWAS catalog
chr8	10683929	10683929	rs11776767	GWAS catalog
chr8	24044301	24044301	rs11777116	GWAS catalog
chr8	129194641	129194641	rs11780156	GWAS catalog
chr8	123408091	123408091	rs11781551	GWAS catalog
chr8	82653644	82653644	rs11782652	GWAS catalog
chr9	139252148	139252148	rs11787792	GWAS catalog
chr9	121359286	121359286	rs11789399	GWAS catalog
chr7	72857049	72857049	rs1178977	GWAS catalog
chr7	72856430	72856430	rs1178979	GWAS catalog
chr9	136925663	136925663	rs11789898	GWAS catalog
chr23	68798703	68798703	rs11796357	GWAS catalog
chr17	48692082	48692082	rs117964204	GWAS catalog
chr1	152083325	152083325	rs11803731	GWAS catalog
chr1	67675516	67675516	rs11805303	GWAS catalog
chr1	26521140	26521140	rs11809207	GWAS catalog
chr1	93148377	93148377	rs11810217	GWAS catalog
chr10	22315843	22315843	rs11814448	GWAS catalog
chr11	116633862	116633862	rs11820589	GWAS catalog
chr11	129461171	129461171	rs11820646	GWAS catalog
chr7	2869985	2869985	rs1182188	GWAS catalog
chr11	116649135	116649135	rs11823543	GWAS catalog
chr11	116626258	116626258	rs11825181	GWAS catalog
chr12	123823546	123823546	rs11830103	GWAS catalog
chr6	25823444	25823444	rs1183201	GWAS catalog
chr13	73741149	73741149	rs11838472	GWAS catalog
chr13	79410574	79410574	rs11838918	GWAS catalog
chr12	121420807	121420807	rs1183910	GWAS catalog
chr13	113694509	113694509	rs11842874	GWAS catalog
chr14	65775695	65775695	rs11847263	GWAS catalog
chr14	30515112	30515112	rs11847697	GWAS catalog
chr14	72057355	72057355	rs11848785	GWAS catalog
chr15	28335820	28335820	rs11855019	GWAS catalog
chr15	101875123	101875123	rs11855415	GWAS catalog
chr16	31326706	31326706	rs11860650	GWAS catalog
chr16	77427769	77427769	rs11864477	GWAS catalog
chr16	20400839	20400839	rs11864909	GWAS catalog
chr16	9862556	9862556	rs11866328	GWAS catalog
chr17	68090207	68090207	rs11867479	GWAS catalog
chr17	17715101	17715101	rs11868035	GWAS catalog
chr17	59239221	59239221	rs11868441	GWAS catalog
chr17	37813856	37813856	rs11869286	GWAS catalog
chr17	40570772	40570772	rs11871801	GWAS catalog
chr19	10512911	10512911	rs11879191	GWAS catalog
chr19	2176403	2176403	rs11880992	GWAS catalog
chr2	206318593	206318593	rs11884476	GWAS catalog
chr2	60720246	60720246	rs11886868	GWAS catalog
chr2	44066247	44066247	rs11887534	GWAS catalog
chr2	234639310	234639310	rs11891311	GWAS catalog
chr2	234565283	234565283	rs11892031	GWAS catalog
chr2	5664008	5664008	rs11894081	GWAS catalog
chr2	25036858	25036858	rs11895026	GWAS catalog
chr2	66772000	66772000	rs11897119	GWAS catalog
chr2	54684557	54684557	rs11898505	GWAS catalog
chr2	62452661	62452661	rs11900673	GWAS catalog
chr2	10117868	10117868	rs11902236	GWAS catalog
chr2	192587204	192587204	rs11903757	GWAS catalog
chr20	33565755	33565755	rs11906160	GWAS catalog
chr3	195809139	195809139	rs11915082	GWAS catalog
chr3	170717521	170717521	rs11920090	GWAS catalog
chr1	92077097	92077097	rs1192415	GWAS catalog
chr3	186433099	186433099	rs11924390	GWAS catalog
chr4	90639515	90639515	rs11931074	GWAS catalog
chr4	92415529	92415529	rs11933531	GWAS catalog
chr5	88138731	88138731	rs11951031	GWAS catalog
chr5	157845402	157845402	rs11953630	GWAS catalog
chr5	55001899	55001899	rs11958779	GWAS catalog
chr5	39397132	39397132	rs11959928	GWAS catalog
chr6	109634828	109634828	rs11966072	GWAS catalog
chr6	31837066	31837066	rs11966200	GWAS catalog
chr6	32859748	32859748	rs11969002	GWAS catalog
chr6	118680374	118680374	rs11970286	GWAS catalog
chr6	41925290	41925290	rs11970772	GWAS catalog
chr7	21147678	21147678	rs11974269	GWAS catalog
chr7	46008110	46008110	rs11977526	GWAS catalog
chr7	50466304	50466304	rs11978267	GWAS catalog
chr7	55159349	55159349	rs11979158	GWAS catalog
chr7	19031935	19031935	rs11984041	GWAS catalog
chr7	37436854	37436854	rs11984075	GWAS catalog
chr8	120012700	120012700	rs11995824	GWAS catalog
chr23	152862638	152862638	rs12010175	GWAS catalog
chr1	8759554	8759554	rs12025126	GWAS catalog
chr1	25775733	25775733	rs12027135	GWAS catalog
chr1	95053353	95053353	rs12029080	GWAS catalog
chr1	162133117	162133117	rs12029454	GWAS catalog
chr1	249168436	249168436	rs12032643	GWAS catalog
chr1	207803595	207803595	rs12034383	GWAS catalog
chr1	207757515	207757515	rs12034598	GWAS catalog
chr1	172898377	172898377	rs12035082	GWAS catalog
chr1	40064961	40064961	rs12037222	GWAS catalog
chr1	231816842	231816842	rs12042938	GWAS catalog
chr1	112392360	112392360	rs12044963	GWAS catalog
chr1	19765518	19765518	rs12045440	GWAS catalog
chr1	101331536	101331536	rs12048904	GWAS catalog
chr16	82663288	82663288	rs12051272	GWAS catalog
chr17	4683035	4683035	rs12051548	GWAS catalog
chr3	38593393	38593393	rs12053903	GWAS catalog
chr5	27611431	27611431	rs12054895	GWAS catalog
chr1	239970097	239970097	rs12059546	GWAS catalog
chr1	159175354	159175354	rs12075	GWAS catalog
chr1	172219995	172219995	rs12075079	GWAS catalog
chr1	11958723	11958723	rs12085006	GWAS catalog
chr1	240605052	240605052	rs12091371	GWAS catalog
chr1	159647988	159647988	rs12093699	GWAS catalog
chr20	22567942	22567942	rs1209523	GWAS catalog
chr1	107336301	107336301	rs12097821	GWAS catalog
chr14	81451229	81451229	rs12101261	GWAS catalog
chr1	1247494	1247494	rs12103	GWAS catalog
chr19	3797100	3797100	rs12104221	GWAS catalog
chr2	145208193	145208193	rs12105918	GWAS catalog
chr6	122158270	122158270	rs12110693	GWAS catalog
chr16	240280	240280	rs1211375	GWAS catalog
chr1	196973183	196973183	rs12116643	GWAS catalog
chr1	198595506	198595506	rs12127588	GWAS catalog
chr1	145725689	145725689	rs12129861	GWAS catalog
chr1	63191777	63191777	rs12130333	GWAS catalog
chr1	197781198	197781198	rs12134279	GWAS catalog
chr1	115677946	115677946	rs12134493	GWAS catalog
chr1	11838646	11838646	rs12134663	GWAS catalog
chr1	19839115	19839115	rs12138950	GWAS catalog
chr1	162033890	162033890	rs12143842	GWAS catalog
chr1	89146234	89146234	rs12145922	GWAS catalog
chr16	53842908	53842908	rs12149832	GWAS catalog
chr17	7521915	7521915	rs12150660	GWAS catalog
chr5	171203438	171203438	rs12153391	GWAS catalog
chr6	32074804	32074804	rs12153855	GWAS catalog
chr7	20994491	20994491	rs12155172	GWAS catalog
chr6	151957714	151957714	rs12173570	GWAS catalog
chr17	43923683	43923683	rs12185268	GWAS catalog
chr1	154834183	154834183	rs1218582	GWAS catalog
chr5	158829527	158829527	rs12188300	GWAS catalog
chr5	153057548	153057548	rs12189362	GWAS catalog
chr6	134214525	134214525	rs12190287	GWAS catalog
chr6	31252925	31252925	rs12191877	GWAS catalog
chr6	129820038	129820038	rs12193446	GWAS catalog
chr10	123346190	123346190	rs1219648	GWAS catalog
chr6	32026808	32026808	rs12198173	GWAS catalog
chr6	7720059	7720059	rs12198986	GWAS catalog
chr6	143898894	143898894	rs12199775	GWAS catalog
chr6	89732101	89732101	rs12201676	GWAS catalog
chr6	471136	471136	rs12202284	GWAS catalog
chr6	396321	396321	rs12203592	GWAS catalog
chr6	129834629	129834629	rs12205363	GWAS catalog
chr6	475489	475489	rs12210050	GWAS catalog
chr6	118653204	118653204	rs12210810	GWAS catalog
chr6	90996769	90996769	rs12212193	GWAS catalog
chr6	160910517	160910517	rs12214416	GWAS catalog
chr8	82151747	82151747	rs12216812	GWAS catalog
chr10	20593087	20593087	rs12219125	GWAS catalog
chr10	81788104	81788104	rs12220777	GWAS catalog
chr12	111414461	111414461	rs12229654	GWAS catalog
chr12	71249996	71249996	rs12229663	GWAS catalog
chr12	65762058	65762058	rs12229918	GWAS catalog
chr1	247601595	247601595	rs12239046	GWAS catalog
chr10	35535695	35535695	rs12242110	GWAS catalog
chr10	114788815	114788815	rs12243326	GWAS catalog
chr10	9363877	9363877	rs12247397	GWAS catalog
chr10	6123495	6123495	rs12251307	GWAS catalog
chr10	67966574	67966574	rs12251332	GWAS catalog
chr10	55384743	55384743	rs12256830	GWAS catalog
chr10	18727959	18727959	rs12258967	GWAS catalog
chr10	35554054	35554054	rs12261843	GWAS catalog
chr11	116603724	116603724	rs12272004	GWAS catalog
chr11	21565079	21565079	rs12279250	GWAS catalog
chr11	116613660	116613660	rs12280753	GWAS catalog
chr11	125179853	125179853	rs12284594	GWAS catalog
chr11	116652207	116652207	rs12286037	GWAS catalog
chr11	58060192	58060192	rs12289961	GWAS catalog
chr11	30382899	30382899	rs12294104	GWAS catalog
chr11	2489342	2489342	rs12296050	GWAS catalog
chr12	100820085	100820085	rs12296850	GWAS catalog
chr4	100239319	100239319	rs1229984	GWAS catalog
chr17	2125605	2125605	rs1231206	GWAS catalog
chr12	68961584	68961584	rs12313946	GWAS catalog
chr2	165540800	165540800	rs12328675	GWAS catalog
chr9	139121740	139121740	rs12338076	GWAS catalog
chr9	33124872	33124872	rs12342831	GWAS catalog
chr10	65121565	65121565	rs12355784	GWAS catalog
chr10	61413353	61413353	rs12356193	GWAS catalog
chr12	58133256	58133256	rs12368653	GWAS catalog
chr12	28156081	28156081	rs12371778	GWAS catalog
chr17	43924219	43924219	rs12373124	GWAS catalog
chr23	2885723	2885723	rs12393627	GWAS catalog
chrX	2885723	2885723	rs12393627	GWAS catalog
chr1	68647716	68647716	rs12407028	GWAS catalog
chr1	205638222	205638222	rs12409639	GWAS catalog
chr10	104719096	104719096	rs12413409	GWAS catalog
chr10	120278944	120278944	rs12413624	GWAS catalog
chr12	14413931	14413931	rs12422552	GWAS catalog
chr12	96858362	96858362	rs12423247	GWAS catalog
chr12	66364509	66364509	rs12424086	GWAS catalog
chr12	783484	783484	rs12425791	GWAS catalog
chr13	74742322	74742322	rs12429889	GWAS catalog
chr10	21915619	21915619	rs1243180	GWAS catalog
chr15	94141833	94141833	rs12437854	GWAS catalog
chr15	71696886	71696886	rs12441227	GWAS catalog
chr16	19933600	19933600	rs12444979	GWAS catalog
chr16	19935073	19935073	rs12446554	GWAS catalog
chr16	19935389	19935389	rs12446632	GWAS catalog
chr16	88298124	88298124	rs12447690	GWAS catalog
chr16	58075282	58075282	rs12447804	GWAS catalog
chr18	40673380	40673380	rs12456492	GWAS catalog
chr19	33356891	33356891	rs12460876	GWAS catalog
chr19	56320663	56320663	rs12461110	GWAS catalog
chr2	629244	629244	rs12463617	GWAS catalog
chr2	43359061	43359061	rs12466022	GWAS catalog
chr2	219908369	219908369	rs12470505	GWAS catalog
chr2	239095422	239095422	rs12472274	GWAS catalog
chr2	142228509	142228509	rs12472911	GWAS catalog
chr2	46921285	46921285	rs12474201	GWAS catalog
chr2	141721142	141721142	rs12474609	GWAS catalog
chr2	239877148	239877148	rs12477314	GWAS catalog
chr2	43721508	43721508	rs12478601	GWAS catalog
chr22	44325996	44325996	rs12483959	GWAS catalog
chr22	40652873	40652873	rs12484776	GWAS catalog
chr3	56865776	56865776	rs12485738	GWAS catalog
chr3	30682939	30682939	rs12493607	GWAS catalog
chr4	9944052	9944052	rs12498742	GWAS catalog
chr4	95514609	95514609	rs12500426	GWAS catalog
chr4	145436324	145436324	rs12504628	GWAS catalog
chr10	81032885	81032885	rs1250544	GWAS catalog
chr10	81032532	81032532	rs1250546	GWAS catalog
chr10	81060317	81060317	rs1250550	GWAS catalog
chr10	81058027	81058027	rs1250552	GWAS catalog
chr4	74319283	74319283	rs12506899	GWAS catalog
chr4	73645351	73645351	rs12507628	GWAS catalog
chr4	155451759	155451759	rs12511469	GWAS catalog
chr5	180170819	180170819	rs12517906	GWAS catalog
chr5	6324293	6324293	rs12518614	GWAS catalog
chr5	131784393	131784393	rs12521868	GWAS catalog
chr6	134196674	134196674	rs12524865	GWAS catalog
chr6	108017671	108017671	rs12525668	GWAS catalog
chr6	12927544	12927544	rs12526453	GWAS catalog
chr6	25533534	25533534	rs12526480	GWAS catalog
chr6	14096658	14096658	rs12529514	GWAS catalog
chr7	135329978	135329978	rs12530845	GWAS catalog
chr7	128617466	128617466	rs12531711	GWAS catalog
chr7	23502974	23502974	rs12534093	GWAS catalog
chr22	30423460	30423460	rs12537	GWAS catalog
chr7	128717906	128717906	rs12537284	GWAS catalog
chr7	72977898	72977898	rs12539316	GWAS catalog
chr8	12979400	12979400	rs12541254	GWAS catalog
chr14	60903757	60903757	rs1254319	GWAS catalog
chr8	88868340	88868340	rs12543318	GWAS catalog
chr1	220658234	220658234	rs12563333	GWAS catalog
chr1	21890386	21890386	rs1256335	GWAS catalog
chr1	201345487	201345487	rs12564445	GWAS catalog
chr1	11033082	11033082	rs12565727	GWAS catalog
chr1	61041875	61041875	rs12565755	GWAS catalog
chr1	156869047	156869047	rs12566888	GWAS catalog
chr1	22702231	22702231	rs12568930	GWAS catalog
chr10	100855702	100855702	rs12570188	GWAS catalog
chr10	70019371	70019371	rs12571093	GWAS catalog
chr11	2502319	2502319	rs12576239	GWAS catalog
chr11	79077193	79077193	rs12576775	GWAS catalog
chr9	96893945	96893945	rs1257763	GWAS catalog
chr12	5797101	5797101	rs12579350	GWAS catalog
chr14	35682172	35682172	rs12586317	GWAS catalog
chr15	68036852	68036852	rs12593813	GWAS catalog
chr16	20257867	20257867	rs12597579	GWAS catalog
chr16	11189888	11189888	rs12599402	GWAS catalog
chr2	27730940	27730940	rs1260326	GWAS catalog
chr2	27748624	27748624	rs1260333	GWAS catalog
chr19	17752689	17752689	rs12608932	GWAS catalog
chr19	4717672	4717672	rs12610495	GWAS catalog
chr18	52949657	52949657	rs1261117	GWAS catalog
chr2	71525785	71525785	rs12612930	GWAS catalog
chr2	199632565	199632565	rs12617311	GWAS catalog
chr2	213824045	213824045	rs12619285	GWAS catalog
chr2	173311553	173311553	rs12621278	GWAS catalog
chr11	116681008	116681008	rs1263173	GWAS catalog
chr3	112376308	112376308	rs12634229	GWAS catalog
chr3	46282391	46282391	rs12636651	GWAS catalog
chr6	31107187	31107187	rs1265093	GWAS catalog
chr4	155301059	155301059	rs12651106	GWAS catalog
chr6	31118019	31118019	rs1265112	GWAS catalog
chr6	31155785	31155785	rs1265181	GWAS catalog
chr5	1895829	1895829	rs12653946	GWAS catalog
chr5	74648603	74648603	rs12654264	GWAS catalog
chr5	176794191	176794191	rs12654812	GWAS catalog
chr12	114868138	114868138	rs1265507	GWAS catalog
chr12	111708458	111708458	rs1265564	GWAS catalog
chr1	160464911	160464911	rs1265883	GWAS catalog
chr6	21430728	21430728	rs12663356	GWAS catalog
chr7	2004421	2004421	rs12666575	GWAS catalog
chr7	100486754	100486754	rs12666989	GWAS catalog
chr7	17309279	17309279	rs12670403	GWAS catalog
chr7	21607352	21607352	rs12670798	GWAS catalog
chr8	74007347	74007347	rs12677663	GWAS catalog
chr8	19844222	19844222	rs12678919	GWAS catalog
chr8	135637337	135637337	rs12680655	GWAS catalog
chr9	107653426	107653426	rs12686004	GWAS catalog
chr4	79280693	79280693	rs1268789	GWAS catalog
chr23	106244767	106244767	rs12688220	GWAS catalog
chr2	242262986	242262986	rs12694997	GWAS catalog
chr3	169481271	169481271	rs12696304	GWAS catalog
chr7	1968953	1968953	rs12699477	GWAS catalog
chr7	25901639	25901639	rs12700667	GWAS catalog
chr16	11179873	11179873	rs12708716	GWAS catalog
chr12	114685571	114685571	rs1270884	GWAS catalog
chr16	57012379	57012379	rs12708980	GWAS catalog
chr2	19320803	19320803	rs12710696	GWAS catalog
chr16	85973028	85973028	rs12711490	GWAS catalog
chr2	21241505	21241505	rs12713956	GWAS catalog
chr7	50428428	50428428	rs12718597	GWAS catalog
chr7	50428445	50428445	rs12718598	GWAS catalog
chr19	10469975	10469975	rs12720356	GWAS catalog
chr19	45422587	45422587	rs12721054	GWAS catalog
chr10	6102012	6102012	rs12722489	GWAS catalog
chr10	6097283	6097283	rs12722495	GWAS catalog
chr10	6081230	6081230	rs12722515	GWAS catalog
chr10	6053163	6053163	rs12722605	GWAS catalog
chr1	155108167	155108167	rs12726330	GWAS catalog
chr1	8046672	8046672	rs12727642	GWAS catalog
chr1	208024820	208024820	rs12731740	GWAS catalog
chr1	118883973	118883973	rs12735613	GWAS catalog
chr1	109817590	109817590	rs12740374	GWAS catalog
chr1	205676263	205676263	rs12748961	GWAS catalog
chr1	66169679	66169679	rs12753193	GWAS catalog
chr10	96405329	96405329	rs12772169	GWAS catalog
chr10	25918879	25918879	rs12775535	GWAS catalog
chr10	96405502	96405502	rs12777823	GWAS catalog
chr10	12328010	12328010	rs12779790	GWAS catalog
chr10	17223244	17223244	rs12780845	GWAS catalog
chr11	71167449	71167449	rs12785878	GWAS catalog
chr13	113536627	113536627	rs1278769	GWAS catalog
chr11	4790575	4790575	rs12788102	GWAS catalog
chr11	34834204	34834204	rs12793173	GWAS catalog
chr11	64359221	64359221	rs12800450	GWAS catalog
chr11	124606285	124606285	rs12807809	GWAS catalog
chr12	123296294	123296294	rs12817488	GWAS catalog
chr12	49474605	49474605	rs12821008	GWAS catalog
chr12	89328335	89328335	rs12821256	GWAS catalog
chr12	12773521	12773521	rs12822507	GWAS catalog
chr14	91442779	91442779	rs1286083	GWAS catalog
chr14	92773663	92773663	rs12896399	GWAS catalog
chr15	71645120	71645120	rs12899618	GWAS catalog
chr15	78833223	78833223	rs12901682	GWAS catalog
chr15	72161403	72161403	rs12902421	GWAS catalog
chr15	67467507	67467507	rs12913547	GWAS catalog
chr15	28365618	28365618	rs12913832	GWAS catalog
chr15	78898723	78898723	rs12914385	GWAS catalog
chr5	74656539	74656539	rs12916	GWAS catalog
chr16	20367690	20367690	rs12917707	GWAS catalog
chr12	115836522	115836522	rs1292011	GWAS catalog
chr17	57963537	57963537	rs1292053	GWAS catalog
chr16	89859753	89859753	rs12921383	GWAS catalog
chr16	11187783	11187783	rs12924729	GWAS catalog
chr16	11403893	11403893	rs12928822	GWAS catalog
chr16	89818732	89818732	rs12931267	GWAS catalog
chr17	17543722	17543722	rs12936587	GWAS catalog
chr17	14561016	14561016	rs12940030	GWAS catalog
chr17	47402807	47402807	rs12940887	GWAS catalog
chr17	56369849	56369849	rs12940923	GWAS catalog
chr17	40527544	40527544	rs12942547	GWAS catalog
chr6	6743149	6743149	rs1294421	GWAS catalog
chr17	43208121	43208121	rs12946454	GWAS catalog
chr17	37912377	37912377	rs12946510	GWAS catalog
chr18	57872989	57872989	rs12955983	GWAS catalog
chr5	131995843	131995843	rs1295686	GWAS catalog
chr18	52752017	52752017	rs12966547	GWAS catalog
chr18	57849023	57849023	rs12967135	GWAS catalog
chr18	55322502	55322502	rs12968116	GWAS catalog
chr18	67536496	67536496	rs12969657	GWAS catalog
chr18	57884750	57884750	rs12970134	GWAS catalog
chr21	16817051	16817051	rs1297265	GWAS catalog
chr19	11342703	11342703	rs12979813	GWAS catalog
chr19	39738787	39738787	rs12979860	GWAS catalog
chr19	39731783	39731783	rs12980275	GWAS catalog
chr19	2177193	2177193	rs12982744	GWAS catalog
chr19	2170954	2170954	rs12986413	GWAS catalog
chr2	182323665	182323665	rs12988934	GWAS catalog
chr2	127887985	127887985	rs12989701	GWAS catalog
chr2	234173503	234173503	rs12994997	GWAS catalog
chr2	164915208	164915208	rs13002573	GWAS catalog
chr2	61186829	61186829	rs13003464	GWAS catalog
chr6	31118511	31118511	rs130067	GWAS catalog
chr2	46355848	46355848	rs13008603	GWAS catalog
chr2	181996045	181996045	rs13010713	GWAS catalog
chr2	102971865	102971865	rs13015714	GWAS catalog
chr2	217625523	217625523	rs13015993	GWAS catalog
chr2	202162811	202162811	rs13016963	GWAS catalog
chr2	61164331	61164331	rs13017599	GWAS catalog
chr2	40757791	40757791	rs13017846	GWAS catalog
chr6	147971574	147971574	rs1302019	GWAS catalog
chr2	27815510	27815510	rs13022873	GWAS catalog
chr2	236795343	236795343	rs13025591	GWAS catalog
chr2	57934055	57934055	rs13026414	GWAS catalog
chr14	94844843	94844843	rs1303	GWAS catalog
chr2	232271284	232271284	rs13030174	GWAS catalog
chr2	192117238	192117238	rs13030978	GWAS catalog
chr2	61136129	61136129	rs13031237	GWAS catalog
chr2	190985680	190985680	rs13034723	GWAS catalog
chr20	46425576	46425576	rs13038095	GWAS catalog
chr20	51092996	51092996	rs13041126	GWAS catalog
chr20	39269074	39269074	rs13041247	GWAS catalog
chr20	1924707	1924707	rs13042885	GWAS catalog
chr21	32918294	32918294	rs13048019	GWAS catalog
chr3	188584679	188584679	rs13067593	GWAS catalog
chr3	66798950	66798950	rs13069000	GWAS catalog
chr3	66809942	66809942	rs13069049	GWAS catalog
chr3	148913126	148913126	rs13072552	GWAS catalog
chr3	18706858	18706858	rs13073817	GWAS catalog
chr3	85884150	85884150	rs13078807	GWAS catalog
chr3	99481539	99481539	rs13081855	GWAS catalog
chr3	27537909	27537909	rs13082711	GWAS catalog
chr3	122014566	122014566	rs13083990	GWAS catalog
chr3	53147576	53147576	rs13088281	GWAS catalog
chr3	51071713	51071713	rs13088462	GWAS catalog
chr3	46235201	46235201	rs13098911	GWAS catalog
chr4	47551863	47551863	rs13106975	GWAS catalog
chr4	103188709	103188709	rs13107325	GWAS catalog
chr4	155514879	155514879	rs13109457	GWAS catalog
chr4	168264249	168264249	rs13111850	GWAS catalog
chr4	56751740	56751740	rs13117307	GWAS catalog
chr4	145486389	145486389	rs13118928	GWAS catalog
chr4	123218313	123218313	rs13119723	GWAS catalog
chr4	102865304	102865304	rs13126505	GWAS catalog
chr4	9926967	9926967	rs13129697	GWAS catalog
chr4	45175691	45175691	rs13130484	GWAS catalog
chr4	154864750	154864750	rs13135284	GWAS catalog
chr4	156645513	156645513	rs13139571	GWAS catalog
chr4	116196306	116196306	rs13144478	GWAS catalog
chr4	77412140	77412140	rs13146355	GWAS catalog
chr4	145460230	145460230	rs13147758	GWAS catalog
chr14	68699594	68699594	rs1314913	GWAS catalog
chr4	123115502	123115502	rs13151961	GWAS catalog
chr22	21917190	21917190	rs131654	GWAS catalog
chr5	153869040	153869040	rs13165478	GWAS catalog
chr3	169497585	169497585	rs1317082	GWAS catalog
chr1	20140036	20140036	rs1317209	GWAS catalog
chr5	7368845	7368845	rs13172324	GWAS catalog
chr5	108113344	108113344	rs13177718	GWAS catalog
chr5	95542726	95542726	rs13179048	GWAS catalog
chr22	50971752	50971752	rs131794	GWAS catalog
chr15	78789488	78789488	rs13180	GWAS catalog
chr5	138850905	138850905	rs13181561	GWAS catalog
chr5	125918148	125918148	rs13182402	GWAS catalog
chr6	6331936	6331936	rs1318606	GWAS catalog
chr5	133849177	133849177	rs13187289	GWAS catalog
chr6	31241109	31241109	rs13191343	GWAS catalog
chr6	32671103	32671103	rs13192471	GWAS catalog
chr6	137967214	137967214	rs13192841	GWAS catalog
chr6	27143883	27143883	rs13194053	GWAS catalog
chr6	27037080	27037080	rs13194491	GWAS catalog
chr6	26500563	26500563	rs13194984	GWAS catalog
chr10	105846074	105846074	rs1320448	GWAS catalog
chr6	128245765	128245765	rs13204742	GWAS catalog
chr6	127167072	127167072	rs13204965	GWAS catalog
chr6	168941624	168941624	rs13208776	GWAS catalog
chr1	169073346	169073346	rs1320976	GWAS catalog
chr6	35005084	35005084	rs13210323	GWAS catalog
chr6	36622900	36622900	rs1321311	GWAS catalog
chr6	36618821	36618821	rs1321313	GWAS catalog
chr6	11076026	11076026	rs1321535	GWAS catalog
chr7	106763218	106763218	rs13224682	GWAS catalog
chr7	73017005	73017005	rs13226650	GWAS catalog
chr7	99940307	99940307	rs13228694	GWAS catalog
chr7	95600368	95600368	rs13231718	GWAS catalog
chr1	192541021	192541021	rs1323292	GWAS catalog
chr7	72971231	72971231	rs13233571	GWAS catalog
chr7	80236014	80236014	rs13236689	GWAS catalog
chr7	72129667	72129667	rs13238203	GWAS catalog
chr22	29621477	29621477	rs132390	GWAS catalog
chr7	128695983	128695983	rs13239597	GWAS catalog
chr9	13557491	13557491	rs1324183	GWAS catalog
chr7	120785064	120785064	rs13245690	GWAS catalog
chr7	100497131	100497131	rs13245899	GWAS catalog
chr7	73010442	73010442	rs13247874	GWAS catalog
chr8	128095156	128095156	rs13252298	GWAS catalog
chr8	128104343	128104343	rs13254738	GWAS catalog
chr1	176792249	176792249	rs1325598	GWAS catalog
chr8	118184783	118184783	rs13266634	GWAS catalog
chr20	10969030	10969030	rs1327235	GWAS catalog
chr23	51210057	51210057	rs1327301	GWAS catalog
chr8	57100791	57100791	rs13273123	GWAS catalog
chr8	11349186	11349186	rs13277113	GWAS catalog
chr8	23082971	23082971	rs13278062	GWAS catalog
chr8	128355618	128355618	rs13281615	GWAS catalog
chr9	12396731	12396731	rs13289810	GWAS catalog
chr9	81952128	81952128	rs13292136	GWAS catalog
chr1	196646176	196646176	rs1329424	GWAS catalog
chr1	196702810	196702810	rs1329428	GWAS catalog
chr10	93348120	93348120	rs1329650	GWAS catalog
chr11	17316029	17316029	rs1330	GWAS catalog
chr9	4814948	4814948	rs13300663	GWAS catalog
chr3	33015469	33015469	rs13314993	GWAS catalog
chr3	58556841	58556841	rs13315591	GWAS catalog
chr6	12889004	12889004	rs1332844	GWAS catalog
chr16	80650805	80650805	rs13329835	GWAS catalog
chr9	22083404	22083404	rs1333040	GWAS catalog
chr9	22103813	22103813	rs1333042	GWAS catalog
chr9	22125503	22125503	rs1333049	GWAS catalog
chr9	22136489	22136489	rs1333051	GWAS catalog
chr16	86011033	86011033	rs13333054	GWAS catalog
chr16	20365654	20365654	rs13333226	GWAS catalog
chr16	310380	310380	rs13335629	GWAS catalog
chr16	1532463	1532463	rs13336428	GWAS catalog
chr16	298588	298588	rs13339636	GWAS catalog
chr1	117100957	117100957	rs1335532	GWAS catalog
chr1	111684276	111684276	rs1335645	GWAS catalog
chr5	150223387	150223387	rs13361189	GWAS catalog
chr5	40791884	40791884	rs13361707	GWAS catalog
chr1	65695930	65695930	rs1336472	GWAS catalog
chr13	102965003	102965003	rs1336708	GWAS catalog
chr1	154814353	154814353	rs13376333	GWAS catalog
chr2	145223620	145223620	rs13382811	GWAS catalog
chr2	20888265	20888265	rs13385191	GWAS catalog
chr2	33701890	33701890	rs13385731	GWAS catalog
chr2	217905832	217905832	rs13387042	GWAS catalog
chr22	26159289	26159289	rs133885	GWAS catalog
chr2	165528876	165528876	rs13389219	GWAS catalog
chr2	73818936	73818936	rs13391552	GWAS catalog
chr2	213296863	213296863	rs13393577	GWAS catalog
chr2	11727507	11727507	rs13394619	GWAS catalog
chr2	234502121	234502121	rs13394720	GWAS catalog
chr2	231091223	231091223	rs13397985	GWAS catalog
chr2	237105518	237105518	rs13401104	GWAS catalog
chr2	111616104	111616104	rs13401811	GWAS catalog
chr2	48978159	48978159	rs13405728	GWAS catalog
chr2	53782559	53782559	rs13407662	GWAS catalog
chr2	102955082	102955082	rs13408661	GWAS catalog
chr2	44662475	44662475	rs13414205	GWAS catalog
chr1	159691559	159691559	rs1341665	GWAS catalog
chr9	6190076	6190076	rs1342326	GWAS catalog
chr2	240900121	240900121	rs13424612	GWAS catalog
chr2	25492467	25492467	rs13428812	GWAS catalog
chr2	25373298	25373298	rs13428823	GWAS catalog
chr2	43638838	43638838	rs13429458	GWAS catalog
chr2	67973887	67973887	rs13432159	GWAS catalog
chr6	31354560	31354560	rs13437082	GWAS catalog
chr3	169300219	169300219	rs1344555	GWAS catalog
chr2	216893637	216893637	rs1344694	GWAS catalog
chr2	185778428	185778428	rs1344706	GWAS catalog
chr2	166601046	166601046	rs1346004	GWAS catalog
chr2	218271898	218271898	rs1351164	GWAS catalog
chr12	66351826	66351826	rs1351394	GWAS catalog
chr5	58337481	58337481	rs1353747	GWAS catalog
chr2	73868328	73868328	rs13538	GWAS catalog
chr3	56849749	56849749	rs1354034	GWAS catalog
chr19	51393118	51393118	rs1354774	GWAS catalog
chr6	43764551	43764551	rs1358980	GWAS catalog
chr13	80717156	80717156	rs1359790	GWAS catalog
chr6	126767600	126767600	rs1361108	GWAS catalog
chr7	35305306	35305306	rs1362212	GWAS catalog
chr16	51458290	51458290	rs1362756	GWAS catalog
chr6	46682079	46682079	rs1362931	GWAS catalog
chr5	96252803	96252803	rs1363907	GWAS catalog
chr16	69588572	69588572	rs1364063	GWAS catalog
chr7	132030011	132030011	rs1364505	GWAS catalog
chr5	88376061	88376061	rs1366594	GWAS catalog
chr2	21263900	21263900	rs1367117	GWAS catalog
chr2	56089540	56089540	rs1367226	GWAS catalog
chr2	56112440	56112440	rs1367228	GWAS catalog
chr8	19824492	19824492	rs13702	GWAS catalog
chr2	27152874	27152874	rs1371614	GWAS catalog
chr4	74977837	74977837	rs1371799	GWAS catalog
chr3	16955259	16955259	rs1372072	GWAS catalog
chr10	54427825	54427825	rs1373004	GWAS catalog
chr5	40431183	40431183	rs1373692	GWAS catalog
chr22	39739638	39739638	rs137686	GWAS catalog
chr2	204272090	204272090	rs1376877	GWAS catalog
chr15	75077367	75077367	rs1378942	GWAS catalog
chr12	129300694	129300694	rs1385374	GWAS catalog
chr11	92673828	92673828	rs1387153	GWAS catalog
chr1	227797950	227797950	rs1390401	GWAS catalog
chr11	89011046	89011046	rs1393350	GWAS catalog
chr22	39519196	39519196	rs139371	GWAS catalog
chr15	76158983	76158983	rs1394125	GWAS catalog
chr1	159175527	159175527	rs13962	GWAS catalog
chr11	56466099	56466099	rs1397048	GWAS catalog
chr18	44752238	44752238	rs1398217	GWAS catalog
chr22	40697581	40697581	rs139909	GWAS catalog
chr17	54839759	54839759	rs1401796	GWAS catalog
chr2	169757354	169757354	rs1402837	GWAS catalog
chr7	68050413	68050413	rs1403155	GWAS catalog
chr22	50971266	50971266	rs140522	GWAS catalog
chr4	101931826	101931826	rs1405687	GWAS catalog
chr6	25842951	25842951	rs1408272	GWAS catalog
chr9	12672097	12672097	rs1408799	GWAS catalog
chr1	196696933	196696933	rs1410996	GWAS catalog
chr1	180962282	180962282	rs1411478	GWAS catalog
chr9	28425515	28425515	rs1412239	GWAS catalog
chr1	168618641	168618641	rs1412337	GWAS catalog
chr10	91002927	91002927	rs1412444	GWAS catalog
chr9	22043926	22043926	rs1412829	GWAS catalog
chr1	162085309	162085309	rs1415259	GWAS catalog
chr6	130345835	130345835	rs1415701	GWAS catalog
chr3	53847408	53847408	rs14165	GWAS catalog
chr10	73135919	73135919	rs1417210	GWAS catalog
chr6	31130593	31130593	rs1419881	GWAS catalog
chr2	102957716	102957716	rs1420101	GWAS catalog
chr16	53800954	53800954	rs1421085	GWAS catalog
chr5	61984853	61984853	rs1423386	GWAS catalog
chr16	79682751	79682751	rs1424233	GWAS catalog
chr2	163781787	163781787	rs1424760	GWAS catalog
chr2	60718043	60718043	rs1427407	GWAS catalog
chr1	68635075	68635075	rs1430742	GWAS catalog
chr2	61066666	61066666	rs1432295	GWAS catalog
chr13	93945858	93945858	rs143258881	GWAS catalog
chr5	158244083	158244083	rs1432679	GWAS catalog
chr20	34025756	34025756	rs143384	GWAS catalog
chr2	229510929	229510929	rs1435867	GWAS catalog
chr11	112991618	112991618	rs1436109	GWAS catalog
chr18	24570667	24570667	rs1436904	GWAS catalog
chr15	62414014	62414014	rs1436953	GWAS catalog
chr5	110467499	110467499	rs1438673	GWAS catalog
chr4	89226422	89226422	rs1440581	GWAS catalog
chr8	19868386	19868386	rs1441756	GWAS catalog
chr9	100550028	100550028	rs1443438	GWAS catalog
chr12	54342684	54342684	rs1443512	GWAS catalog
chr5	35910529	35910529	rs1445898	GWAS catalog
chr2	164963486	164963486	rs1446468	GWAS catalog
chr8	128485038	128485038	rs1447295	GWAS catalog
chr11	92722761	92722761	rs1447352	GWAS catalog
chr2	182319301	182319301	rs1449263	GWAS catalog
chr8	42546711	42546711	rs1451240	GWAS catalog
chr18	53207207	53207207	rs1452787	GWAS catalog
chr8	128103937	128103937	rs1456315	GWAS catalog
chr7	50269672	50269672	rs1456893	GWAS catalog
chr7	50304461	50304461	rs1456896	GWAS catalog
chr14	98488007	98488007	rs1456988	GWAS catalog
chr4	81164723	81164723	rs1458038	GWAS catalog
chr5	174014114	174014114	rs145848414	GWAS catalog
chr8	80227448	80227448	rs1460163	GWAS catalog
chr8	9187242	9187242	rs1461729	GWAS catalog
chr12	30113883	30113883	rs1463605	GWAS catalog
chr12	131022010	131022010	rs1464108	GWAS catalog
chr3	188112554	188112554	rs1464510	GWAS catalog
chr2	43553949	43553949	rs1465618	GWAS catalog
chr14	69263599	69263599	rs1465788	GWAS catalog
chr12	57534470	57534470	rs1466535	GWAS catalog
chr9	113807082	113807082	rs1468758	GWAS catalog
chr11	110741014	110741014	rs1469170	GWAS catalog
chr3	185529080	185529080	rs1470579	GWAS catalog
chr4	88775243	88775243	rs1471403	GWAS catalog
chr1	145723739	145723739	rs1471633	GWAS catalog
chr10	115235114	115235114	rs1472750	GWAS catalog
chr1	159148513	159148513	rs1474747	GWAS catalog
chr6	32913246	32913246	rs1480380	GWAS catalog
chr4	89039082	89039082	rs1481012	GWAS catalog
chr3	156798473	156798473	rs1482853	GWAS catalog
chr11	48333360	48333360	rs1483121	GWAS catalog
chr4	38335823	38335823	rs1487630	GWAS catalog
chr5	153837106	153837106	rs148763909	GWAS catalog
chr6	126851160	126851160	rs1490384	GWAS catalog
chr12	40620808	40620808	rs1491942	GWAS catalog
chr4	145650021	145650021	rs1492820	GWAS catalog
chr4	84374480	84374480	rs1494961	GWAS catalog
chr8	18272881	18272881	rs1495741	GWAS catalog
chr8	18273300	18273300	rs1495743	GWAS catalog
chr1	67753508	67753508	rs1495965	GWAS catalog
chr1	16505320	16505320	rs1497406	GWAS catalog
chr5	156398169	156398169	rs1501908	GWAS catalog
chr3	138713704	138713704	rs1511412	GWAS catalog
chr16	28490517	28490517	rs151181	GWAS catalog
chr8	23526463	23526463	rs1512268	GWAS catalog
chr20	57614002	57614002	rs151361	GWAS catalog
chr17	41807331	41807331	rs1513670	GWAS catalog
chr1	74993063	74993063	rs1514174	GWAS catalog
chr1	74991644	74991644	rs1514175	GWAS catalog
chr1	74991402	74991402	rs1514177	GWAS catalog
chr3	191521852	191521852	rs1516489	GWAS catalog
chr3	185824004	185824004	rs1516725	GWAS catalog
chr2	191931464	191931464	rs1517352	GWAS catalog
chr1	206944645	206944645	rs1518111	GWAS catalog
chr6	31350704	31350704	rs1521	GWAS catalog
chr7	38136277	38136277	rs1524058	GWAS catalog
chr8	19824667	19824667	rs15285	GWAS catalog
chr11	90884339	90884339	rs1528753	GWAS catalog
chr3	25520582	25520582	rs1529672	GWAS catalog
chr10	63524591	63524591	rs1530440	GWAS catalog
chr4	140795327	140795327	rs1531070	GWAS catalog
chr12	66174894	66174894	rs1531343	GWAS catalog
chr15	58683366	58683366	rs1532085	GWAS catalog
chr8	27466315	27466315	rs1532278	GWAS catalog
chr8	86268313	86268313	rs1532423	GWAS catalog
chr16	57005479	57005479	rs1532624	GWAS catalog
chr3	133537067	133537067	rs1534166	GWAS catalog
chr11	61597972	61597972	rs1535	GWAS catalog
chr6	39284050	39284050	rs1535500	GWAS catalog
chr9	137440528	137440528	rs1536482	GWAS catalog
chr9	22084310	22084310	rs1537370	GWAS catalog
chr9	22169700	22169700	rs1537377	GWAS catalog
chr9	138529722	138529722	rs1537415	GWAS catalog
chr14	36574018	36574018	rs1537424	GWAS catalog
chr5	171181237	171181237	rs153750	GWAS catalog
chr6	82794594	82794594	rs1538138	GWAS catalog
chr1	247600301	247600301	rs1539019	GWAS catalog
chr5	95036700	95036700	rs153916	GWAS catalog
chr23	22148051	22148051	rs1540283	GWAS catalog
chr6	466033	466033	rs1540771	GWAS catalog
chr1	169995802	169995802	rs1541160	GWAS catalog
chr1	203651927	203651927	rs1541252	GWAS catalog
chr2	33360338	33360338	rs1545552	GWAS catalog
chr12	84564068	84564068	rs1545843	GWAS catalog
chr16	89708096	89708096	rs154657	GWAS catalog
chr16	89667337	89667337	rs154659	GWAS catalog
chr22	29100711	29100711	rs1547014	GWAS catalog
chr21	43778895	43778895	rs1547374	GWAS catalog
chr15	71109147	71109147	rs1549318	GWAS catalog
chr17	53757787	53757787	rs1549519	GWAS catalog
chr2	234264848	234264848	rs1550532	GWAS catalog
chr2	174212894	174212894	rs1550623	GWAS catalog
chr8	126540051	126540051	rs1551398	GWAS catalog
chr5	52195033	52195033	rs1551943	GWAS catalog
chr11	72433098	72433098	rs1552224	GWAS catalog
chr1	96944797	96944797	rs1555543	GWAS catalog
chr12	6289219	6289219	rs1558324	GWAS catalog
chr12	68504592	68504592	rs1558744	GWAS catalog
chr11	116607437	116607437	rs1558861	GWAS catalog
chr16	53803574	53803574	rs1558902	GWAS catalog
chr2	54347750	54347750	rs1559040	GWAS catalog
chr2	25369002	25369002	rs1561288	GWAS catalog
chr10	13155726	13155726	rs1561570	GWAS catalog
chr8	128387852	128387852	rs1562430	GWAS catalog
chr11	60023087	60023087	rs1562990	GWAS catalog
chr4	852313	852313	rs1564282	GWAS catalog
chr6	160578860	160578860	rs1564348	GWAS catalog
chr12	104445742	104445742	rs1564892	GWAS catalog
chr16	50986308	50986308	rs1564981	GWAS catalog
chr5	6821914	6821914	rs1566039	GWAS catalog
chr16	51021803	51021803	rs1566045	GWAS catalog
chr15	37349802	37349802	rs1568679	GWAS catalog
chr12	131576191	131576191	rs1569019	GWAS catalog
chr20	44742064	44742064	rs1569723	GWAS catalog
chr14	68813115	68813115	rs1570106	GWAS catalog
chr9	4267209	4267209	rs1571583	GWAS catalog
chr13	24127210	24127210	rs1572072	GWAS catalog
chr23	109820068	109820068	rs1573036	GWAS catalog
chr19	45395266	45395266	rs157580	GWAS catalog
chr19	45396219	45396219	rs157582	GWAS catalog
chr5	122657199	122657199	rs1582931	GWAS catalog
chr5	119937691	119937691	rs1584468	GWAS catalog
chr5	59369794	59369794	rs1588265	GWAS catalog
chr4	187195551	187195551	rs1593	GWAS catalog
chr8	26206077	26206077	rs1594829	GWAS catalog
chr8	11359638	11359638	rs1600249	GWAS catalog
chr6	29789171	29789171	rs1610677	GWAS catalog
chr5	104069917	104069917	rs161645	GWAS catalog
chr1	98502934	98502934	rs1625579	GWAS catalog
chr17	7578115	7578115	rs1625895	GWAS catalog
chr11	2844216	2844216	rs163182	GWAS catalog
chr6	28227604	28227604	rs1635	GWAS catalog
chr1	242040775	242040775	rs1635501	GWAS catalog
chr7	28189411	28189411	rs1635852	GWAS catalog
chr11	30951674	30951674	rs163879	GWAS catalog
chr17	7545721	7545721	rs1641537	GWAS catalog
chr3	186551711	186551711	rs1648707	GWAS catalog
chr2	233426526	233426526	rs1656402	GWAS catalog
chr2	233379941	233379941	rs1656404	GWAS catalog
chr3	186466252	186466252	rs1656966	GWAS catalog
chr16	14388305	14388305	rs1659127	GWAS catalog
chr2	88659588	88659588	rs1659258	GWAS catalog
chr18	29187279	29187279	rs1667255	GWAS catalog
chr15	28530182	28530182	rs1667394	GWAS catalog
chr7	38004406	38004406	rs1668357	GWAS catalog
chr1	205237137	205237137	rs1668871	GWAS catalog
chr1	205235990	205235990	rs1668873	GWAS catalog
chr4	1078187	1078187	rs1670533	GWAS catalog
chr19	55526345	55526345	rs1671152	GWAS catalog
chr12	57503775	57503775	rs167769	GWAS catalog
chr12	57968715	57968715	rs1678542	GWAS catalog
chr9	22206987	22206987	rs1679013	GWAS catalog
chr1	159649700	159649700	rs16827466	GWAS catalog
chr2	232318754	232318754	rs16828074	GWAS catalog
chr1	159676171	159676171	rs16842559	GWAS catalog
chr2	164906820	164906820	rs16849225	GWAS catalog
chr4	74872445	74872445	rs16850360	GWAS catalog
chr4	75160824	75160824	rs16850864	GWAS catalog
chr4	75170140	75170140	rs16850885	GWAS catalog
chr3	141463298	141463298	rs16851720	GWAS catalog
chr3	169150632	169150632	rs16853722	GWAS catalog
chr2	169784413	169784413	rs16856247	GWAS catalog
chr2	169840574	169840574	rs16856332	GWAS catalog
chr1	162112910	162112910	rs16857031	GWAS catalog
chr2	218296508	218296508	rs16857609	GWAS catalog
chr3	186666461	186666461	rs16861329	GWAS catalog
chr1	169135127	169135127	rs16861990	GWAS catalog
chr1	19321495	19321495	rs16862426	GWAS catalog
chr2	5907880	5907880	rs16864170	GWAS catalog
chr2	7032618	7032618	rs16865717	GWAS catalog
chr2	180566678	180566678	rs16866933	GWAS catalog
chr4	10726853	10726853	rs16872571	GWAS catalog
chr8	32411216	32411216	rs16879552	GWAS catalog
chr7	37989095	37989095	rs16879765	GWAS catalog
chr8	38031345	38031345	rs16887244	GWAS catalog
chr4	9922167	9922167	rs16890979	GWAS catalog
chr4	15397364	15397364	rs16891867	GWAS catalog
chr5	33951693	33951693	rs16891982	GWAS catalog
chr8	117630683	117630683	rs16892766	GWAS catalog
chr4	17944840	17944840	rs16896068	GWAS catalog
chr1	182168885	182168885	rs1689800	GWAS catalog
chr6	31362310	31362310	rs16899524	GWAS catalog
chr8	128124916	128124916	rs16901979	GWAS catalog
chr8	128320346	128320346	rs16902094	GWAS catalog
chr8	137768892	137768892	rs16906293	GWAS catalog
chr9	98231008	98231008	rs16909898	GWAS catalog
chr11	61417472	61417472	rs1692120	GWAS catalog
chr11	31210771	31210771	rs16921914	GWAS catalog
chr10	71093392	71093392	rs16926246	GWAS catalog
chr11	2486120	2486120	rs16928297	GWAS catalog
chr9	12521826	12521826	rs16929097	GWAS catalog
chr9	15335914	15335914	rs16933006	GWAS catalog
chr9	36969205	36969205	rs16933812	GWAS catalog
chr11	46052575	46052575	rs16938437	GWAS catalog
chr15	58471979	58471979	rs16939881	GWAS catalog
chr16	86009740	86009740	rs16940186	GWAS catalog
chr16	86014241	86014241	rs16940202	GWAS catalog
chr15	58694020	58694020	rs16940212	GWAS catalog
chr15	89388905	89388905	rs16942341	GWAS catalog
chr18	24156425	24156425	rs16942421	GWAS catalog
chr16	67928042	67928042	rs16942887	GWAS catalog
chr17	47440466	47440466	rs16948048	GWAS catalog
chr15	44219607	44219607	rs16948098	GWAS catalog
chr17	47566312	47566312	rs16948200	GWAS catalog
chr16	50854418	50854418	rs16948876	GWAS catalog
chr16	54114824	54114824	rs16953002	GWAS catalog
chr15	51530495	51530495	rs16964211	GWAS catalog
chr15	38899190	38899190	rs16967103	GWAS catalog
chr17	33944055	33944055	rs16971217	GWAS catalog
chr1	21823292	21823292	rs1697421	GWAS catalog
chr20	5948227	5948227	rs16991615	GWAS catalog
chr21	36849419	36849419	rs16993221	GWAS catalog
chr19	19658472	19658472	rs16996148	GWAS catalog
chr20	16054982	16054982	rs16997087	GWAS catalog
chr4	81184341	81184341	rs16998073	GWAS catalog
chr20	52807221	52807221	rs16999165	GWAS catalog
chr22	49812502	49812502	rs17000918	GWAS catalog
chr2	122018763	122018763	rs17006292	GWAS catalog
chr2	123225623	123225623	rs17007761	GWAS catalog
chr12	56412487	56412487	rs1701704	GWAS catalog
chr1	212155008	212155008	rs17018311	GWAS catalog
chr2	37248015	37248015	rs17020136	GWAS catalog
chr4	95224812	95224812	rs17021463	GWAS catalog
chr4	95562877	95562877	rs17021918	GWAS catalog
chr2	83029469	83029469	rs17022444	GWAS catalog
chr3	87134800	87134800	rs17023900	GWAS catalog
chr1	110147321	110147321	rs17024258	GWAS catalog
chr3	3055247	3055247	rs17024684	GWAS catalog
chr1	113190807	113190807	rs17030613	GWAS catalog
chr2	43687879	43687879	rs17030845	GWAS catalog
chr4	102560290	102560290	rs17031508	GWAS catalog
chr4	155389247	155389247	rs17031671	GWAS catalog
chr3	3679852	3679852	rs17034687	GWAS catalog
chr2	68598955	68598955	rs17035378	GWAS catalog
chr3	12330411	12330411	rs17036170	GWAS catalog
chr1	11171226	11171226	rs17036350	GWAS catalog
chr1	118868405	118868405	rs17038182	GWAS catalog
chr2	112500035	112500035	rs17040773	GWAS catalog
chr4	111708287	111708287	rs17042171	GWAS catalog
chr3	66768364	66768364	rs17045031	GWAS catalog
chr4	166255704	166255704	rs17046216	GWAS catalog
chr2	121306440	121306440	rs17050272	GWAS catalog
chr6	105406274	105406274	rs17065417	GWAS catalog
chr6	137452908	137452908	rs17066096	GWAS catalog
chr4	57823476	57823476	rs17081935	GWAS catalog
chr7	28189946	28189946	rs1708299	GWAS catalog
chr6	121730722	121730722	rs17083533	GWAS catalog
chr4	55087581	55087581	rs17084051	GWAS catalog
chr13	27531267	27531267	rs17085007	GWAS catalog
chr18	69439073	69439073	rs17085106	GWAS catalog
chr8	19849757	19849757	rs17091905	GWAS catalog
chr3	28079085	28079085	rs170934	GWAS catalog
chr14	97103807	97103807	rs17094273	GWAS catalog
chr10	111735750	111735750	rs17095355	GWAS catalog
chr12	45774908	45774908	rs17095830	GWAS catalog
chr14	64232386	64232386	rs17101394	GWAS catalog
chr12	66338202	66338202	rs17101923	GWAS catalog
chr14	67939483	67939483	rs17104363	GWAS catalog
chr10	100127551	100127551	rs17109512	GWAS catalog
chr14	81523128	81523128	rs17111394	GWAS catalog
chr1	55625548	55625548	rs17111684	GWAS catalog
chr1	56962821	56962821	rs17114036	GWAS catalog
chr10	104591393	104591393	rs17115100	GWAS catalog
chr6	14719496	14719496	rs17119	GWAS catalog
chr10	107516352	107516352	rs17119461	GWAS catalog
chr8	17977650	17977650	rs17126232	GWAS catalog
chr1	1	1	rs17129789	GWAS catalog
chr7	101115994	101115994	rs17135437	GWAS catalog
chr5	113798986	113798986	rs17136627	GWAS catalog
chr4	57786450	57786450	rs1713985	GWAS catalog
chr6	6341287	6341287	rs17142067	GWAS catalog
chr7	119606632	119606632	rs17142462	GWAS catalog
chr7	72904810	72904810	rs17145713	GWAS catalog
chr7	72982874	72982874	rs17145738	GWAS catalog
chr7	73026378	73026378	rs17145750	GWAS catalog
chr11	65249145	65249145	rs17146964	GWAS catalog
chr11	85017476	85017476	rs17148090	GWAS catalog
chr11	62199817	62199817	rs17157266	GWAS catalog
chr7	7571420	7571420	rs17168526	GWAS catalog
chr2	112665201	112665201	rs17174870	GWAS catalog
chr12	65718299	65718299	rs17178006	GWAS catalog
chr3	87173324	87173324	rs17181170	GWAS catalog
chr17	31078272	31078272	rs17183295	GWAS catalog
chr2	157096776	157096776	rs17188434	GWAS catalog
chr15	65183801	65183801	rs1719271	GWAS catalog
chr6	32079567	32079567	rs17207986	GWAS catalog
chr19	19662220	19662220	rs17216525	GWAS catalog
chr4	59213845	59213845	rs17218161	GWAS catalog
chr16	50739582	50739582	rs17221417	GWAS catalog
chr15	67450305	67450305	rs17228058	GWAS catalog
chr2	199523122	199523122	rs17229285	GWAS catalog
chr7	134785741	134785741	rs17231212	GWAS catalog
chr5	40401509	40401509	rs17234657	GWAS catalog
chr19	11200008	11200008	rs17249141	GWAS catalog
chr12	90060586	90060586	rs17249754	GWAS catalog
chr3	121993247	121993247	rs17251221	GWAS catalog
chr23	149635295	149635295	rs17252936	GWAS catalog
chr4	55407762	55407762	rs172629	GWAS catalog
chr3	122048644	122048644	rs17265703	GWAS catalog
chr2	56592083	56592083	rs17268785	GWAS catalog
chr15	62332980	62332980	rs17271305	GWAS catalog
chr19	5834212	5834212	rs17271883	GWAS catalog
chr7	99489571	99489571	rs17277546	GWAS catalog
chr3	45814094	45814094	rs17279437	GWAS catalog
chr12	24770878	24770878	rs17287293	GWAS catalog
chr16	68591230	68591230	rs1728785	GWAS catalog
chr2	27635463	27635463	rs1728918	GWAS catalog
chr4	161506897	161506897	rs17291045	GWAS catalog
chr15	67442596	67442596	rs17293632	GWAS catalog
chr11	64331462	64331462	rs17300741	GWAS catalog
chr6	3433318	3433318	rs17309827	GWAS catalog
chr19	41937095	41937095	rs17318596	GWAS catalog
chr4	77368847	77368847	rs17319721	GWAS catalog
chr8	126486409	126486409	rs17321515	GWAS catalog
chr3	52844534	52844534	rs17331151	GWAS catalog
chr4	106808107	106808107	rs17331332	GWAS catalog
chr10	54223977	54223977	rs1733724	GWAS catalog
chr6	25821770	25821770	rs17342717	GWAS catalog
chr1	172053287	172053287	rs17346452	GWAS catalog
chr5	55322895	55322895	rs17348299	GWAS catalog
chr7	100315517	100315517	rs1734907	GWAS catalog
chr16	56988044	56988044	rs173539	GWAS catalog
chr19	45740771	45740771	rs17356664	GWAS catalog
chr12	96027759	96027759	rs17356907	GWAS catalog
chr21	16812552	16812552	rs1736020	GWAS catalog
chr21	16805220	16805220	rs1736135	GWAS catalog
chr2	179721046	179721046	rs17362588	GWAS catalog
chr3	186570453	186570453	rs17366568	GWAS catalog
chr1	11862778	11862778	rs17367504	GWAS catalog
chr15	69995344	69995344	rs17374222	GWAS catalog
chr1	11852516	11852516	rs17375901	GWAS catalog
chr5	93557702	93557702	rs17376456	GWAS catalog
chr6	159465977	159465977	rs1738074	GWAS catalog
chr1	78048331	78048331	rs17381664	GWAS catalog
chr5	58979946	58979946	rs17382202	GWAS catalog
chr1	23536891	23536891	rs1738475	GWAS catalog
chr4	123329362	123329362	rs17388568	GWAS catalog
chr4	34893855	34893855	rs17390445	GWAS catalog
chr1	78623626	78623626	rs17391694	GWAS catalog
chr1	51546140	51546140	rs17391905	GWAS catalog
chr13	109473946	109473946	rs17393344	GWAS catalog
chr1	10286176	10286176	rs17396340	GWAS catalog
chr7	106409452	106409452	rs17398575	GWAS catalog
chr1	10385471	10385471	rs17401966	GWAS catalog
chr8	19848080	19848080	rs17410962	GWAS catalog
chr20	4101800	4101800	rs1741344	GWAS catalog
chr5	87847586	87847586	rs17421627	GWAS catalog
chr5	58560717	58560717	rs17444059	GWAS catalog
chr11	61639573	61639573	rs174448	GWAS catalog
chr16	86017663	86017663	rs17445836	GWAS catalog
chr11	61663691	61663691	rs174468	GWAS catalog
chr11	61678754	61678754	rs174479	GWAS catalog
chr13	105039146	105039146	rs17450420	GWAS catalog
chr11	61551356	61551356	rs174535	GWAS catalog
chr11	61551927	61551927	rs174536	GWAS catalog
chr11	61560081	61560081	rs174538	GWAS catalog
chr11	61565908	61565908	rs174541	GWAS catalog
chr4	123353432	123353432	rs17454584	GWAS catalog
chr11	61569830	61569830	rs174546	GWAS catalog
chr11	61570783	61570783	rs174547	GWAS catalog
chr11	61571348	61571348	rs174548	GWAS catalog
chr11	61571382	61571382	rs174549	GWAS catalog
chr11	61571478	61571478	rs174550	GWAS catalog
chr11	61597212	61597212	rs174570	GWAS catalog
chr11	61600342	61600342	rs174574	GWAS catalog
chr11	61609750	61609750	rs174583	GWAS catalog
chr11	61623140	61623140	rs174601	GWAS catalog
chr10	44775824	44775824	rs1746048	GWAS catalog
chr1	222823529	222823529	rs17465637	GWAS catalog
chr5	122531347	122531347	rs17470137	GWAS catalog
chr7	106411858	106411858	rs17477177	GWAS catalog
chr1	63049593	63049593	rs1748195	GWAS catalog
chr5	96118866	96118866	rs17482078	GWAS catalog
chr8	19832646	19832646	rs17482753	GWAS catalog
chr2	111797458	111797458	rs17483466	GWAS catalog
chr15	78867482	78867482	rs17486278	GWAS catalog
chr1	107546375	107546375	rs17496332	GWAS catalog
chr3	189401776	189401776	rs17505102	GWAS catalog
chr2	37960613	37960613	rs17511102	GWAS catalog
chr18	53194961	53194961	rs17512836	GWAS catalog
chr5	110146446	110146446	rs17513503	GWAS catalog
chr1	65992625	65992625	rs1751492	GWAS catalog
chr6	82193109	82193109	rs17530068	GWAS catalog
chr15	45719187	45719187	rs17536527	GWAS catalog
chr14	54417522	54417522	rs17563	GWAS catalog
chr5	76046939	76046939	rs17568628	GWAS catalog
chr10	35287650	35287650	rs17582416	GWAS catalog
chr9	8879118	8879118	rs17584499	GWAS catalog
chr6	34194866	34194866	rs1759645	GWAS catalog
chr6	10982359	10982359	rs17606561	GWAS catalog
chr17	45013271	45013271	rs17608766	GWAS catalog
chr17	38110689	38110689	rs17609240	GWAS catalog
chr6	32158319	32158319	rs176095	GWAS catalog
chr6	35034800	35034800	rs17609940	GWAS catalog
chr11	68562328	68562328	rs17610395	GWAS catalog
chr14	103822762	103822762	rs17616316	GWAS catalog
chr4	38812876	38812876	rs17616434	GWAS catalog
chr2	121089731	121089731	rs17625845	GWAS catalog
chr17	43516402	43516402	rs17631303	GWAS catalog
chr5	72431482	72431482	rs17632159	GWAS catalog
chr19	51361757	51361757	rs17632542	GWAS catalog
chr1	152062767	152062767	rs17646946	GWAS catalog
chr16	7459683	7459683	rs17648524	GWAS catalog
chr5	16812638	16812638	rs17651119	GWAS catalog
chr11	270715	270715	rs17655730	GWAS catalog
chr2	193984621	193984621	rs17662626	GWAS catalog
chr18	43309911	43309911	rs17674580	GWAS catalog
chr3	39523003	39523003	rs1768208	GWAS catalog
chr6	27710165	27710165	rs17693963	GWAS catalog
chr19	33731551	33731551	rs17694108	GWAS catalog
chr5	173337853	173337853	rs17695092	GWAS catalog
chr12	112486818	112486818	rs17696736	GWAS catalog
chr15	92930411	92930411	rs17702901	GWAS catalog
chr2	163260691	163260691	rs17716942	GWAS catalog
chr17	68644189	68644189	rs17718586	GWAS catalog
chr13	75128114	75128114	rs17718828	GWAS catalog
chr11	45227567	45227567	rs17723470	GWAS catalog
chr5	150478318	150478318	rs17728338	GWAS catalog
chr15	53907948	53907948	rs17730281	GWAS catalog
chr15	53942928	53942928	rs17730436	GWAS catalog
chr17	2171637	2171637	rs17761864	GWAS catalog
chr16	79744548	79744548	rs17767419	GWAS catalog
chr6	34195011	34195011	rs1776897	GWAS catalog
chr15	89119104	89119104	rs17776563	GWAS catalog
chr17	68494992	68494992	rs17779747	GWAS catalog
chr17	30343282	30343282	rs17780086	GWAS catalog
chr18	57851097	57851097	rs17782313	GWAS catalog
chr8	23777006	23777006	rs17786744	GWAS catalog
chr12	77899510	77899510	rs17788937	GWAS catalog
chr14	85809911	85809911	rs17796783	GWAS catalog
chr1	21821757	21821757	rs1780324	GWAS catalog
chr3	67416322	67416322	rs17806888	GWAS catalog
chr3	159665050	159665050	rs17810546	GWAS catalog
chr16	53813367	53813367	rs17817449	GWAS catalog
chr11	85677471	85677471	rs17817600	GWAS catalog
chr16	53828066	53828066	rs17817964	GWAS catalog
chr15	56210929	56210929	rs17819300	GWAS catalog
chr16	60733603	60733603	rs17822114	GWAS catalog
chr5	78341297	78341297	rs17823642	GWAS catalog
chr12	113100994	113100994	rs17824620	GWAS catalog
chr11	60760612	60760612	rs17824933	GWAS catalog
chr17	29333516	29333516	rs17826255	GWAS catalog
chr18	46587654	46587654	rs1787200	GWAS catalog
chr4	100250419	100250419	rs1789891	GWAS catalog
chr12	123656725	123656725	rs1790100	GWAS catalog
chr6	32671248	32671248	rs1794275	GWAS catalog
chr1	171091875	171091875	rs1795240	GWAS catalog
chr2	128176040	128176040	rs1799810	GWAS catalog
chr3	133475722	133475722	rs1799852	GWAS catalog
chr10	96702047	96702047	rs1799853	GWAS catalog
chr7	44229068	44229068	rs1799884	GWAS catalog
chr3	133475812	133475812	rs1799899	GWAS catalog
chr7	128415195	128415195	rs1799922	GWAS catalog
chr6	26091179	26091179	rs1799945	GWAS catalog
chr6	31542308	31542308	rs1799964	GWAS catalog
chr19	10394792	10394792	rs1799969	GWAS catalog
chr20	4680251	4680251	rs1799990	GWAS catalog
chr19	46181392	46181392	rs1800437	GWAS catalog
chr6	26093141	26093141	rs1800562	GWAS catalog
chr15	58723675	58723675	rs1800588	GWAS catalog
chr12	6440009	6440009	rs1800693	GWAS catalog
chr16	56995236	56995236	rs1800775	GWAS catalog
chr4	155483914	155483914	rs1800788	GWAS catalog
chr4	155482743	155482743	rs1800789	GWAS catalog
chr1	206946634	206946634	rs1800871	GWAS catalog
chr20	43042364	43042364	rs1800961	GWAS catalog
chr1	11856378	11856378	rs1801133	GWAS catalog
chr4	6303022	6303022	rs1801214	GWAS catalog
chr10	17156151	17156151	rs1801222	GWAS catalog
chr10	16919052	16919052	rs1801239	GWAS catalog
chr10	115805056	115805056	rs1801253	GWAS catalog
chr1	161479745	161479745	rs1801274	GWAS catalog
chr11	108175462	108175462	rs1801516	GWAS catalog
chr3	122003757	122003757	rs1801725	GWAS catalog
chr10	70931474	70931474	rs1802295	GWAS catalog
chr7	93549596	93549596	rs180242	GWAS catalog
chr3	165491280	165491280	rs1803274	GWAS catalog
chr16	89986117	89986117	rs1805007	GWAS catalog
chr6	46684222	46684222	rs1805017	GWAS catalog
chr18	21140432	21140432	rs1805081	GWAS catalog
chr1	66102257	66102257	rs1805096	GWAS catalog
chr3	38592406	38592406	rs1805126	GWAS catalog
chr17	58024275	58024275	rs180515	GWAS catalog
chr4	145574844	145574844	rs1812175	GWAS catalog
chr22	21928641	21928641	rs181359	GWAS catalog
chr22	21932068	21932068	rs181362	GWAS catalog
chr11	49559172	49559172	rs1814175	GWAS catalog
chr6	167373547	167373547	rs1819333	GWAS catalog
chr10	59913151	59913151	rs1819658	GWAS catalog
chr3	186560782	186560782	rs182052	GWAS catalog
chr5	58676049	58676049	rs1823068	GWAS catalog
chr4	145480780	145480780	rs1828591	GWAS catalog
chr3	133508464	133508464	rs1830084	GWAS catalog
chr1	196673993	196673993	rs1831282	GWAS catalog
chr17	44788310	44788310	rs183211	GWAS catalog
chr11	112023827	112023827	rs1834481	GWAS catalog
chr15	48392165	48392165	rs1834640	GWAS catalog
chr8	98166913	98166913	rs1835740	GWAS catalog
chr5	110401872	110401872	rs1837253	GWAS catalog
chr4	156511459	156511459	rs1842896	GWAS catalog
chr11	89005253	89005253	rs1847134	GWAS catalog
chr6	90973159	90973159	rs1847472	GWAS catalog
chr4	72707821	72707821	rs1851024	GWAS catalog
chr6	32050067	32050067	rs185819	GWAS catalog
chr17	69108753	69108753	rs1859962	GWAS catalog
chr4	15397906	15397906	rs1861046	GWAS catalog
chr19	10000322	10000322	rs1862471	GWAS catalog
chr16	56997233	56997233	rs1864163	GWAS catalog
chr17	43977827	43977827	rs1864325	GWAS catalog
chr8	98282189	98282189	rs1864729	GWAS catalog
chr3	186220063	186220063	rs1868152	GWAS catalog
chr19	45326768	45326768	rs1871045	GWAS catalog
chr2	19134748	19134748	rs1876040	GWAS catalog
chr2	65608909	65608909	rs1876518	GWAS catalog
chr4	148393664	148393664	rs1878406	GWAS catalog
chr2	119038598	119038598	rs1878526	GWAS catalog
chr4	82184234	82184234	rs1878528	GWAS catalog
chr12	41721430	41721430	rs1880887	GWAS catalog
chr2	233406998	233406998	rs1881492	GWAS catalog
chr9	107664301	107664301	rs1883025	GWAS catalog
chr6	33086448	33086448	rs1883414	GWAS catalog
chr6	24491475	24491475	rs1883415	GWAS catalog
chr20	7106289	7106289	rs1884302	GWAS catalog
chr6	7695973	7695973	rs1885486	GWAS catalog
chr13	74520186	74520186	rs1886512	GWAS catalog
chr1	66105944	66105944	rs1892534	GWAS catalog
chr18	12809340	12809340	rs1893217	GWAS catalog
chr11	102070639	102070639	rs1894116	GWAS catalog
chr4	74349158	74349158	rs1894292	GWAS catalog
chr12	114802138	114802138	rs1895585	GWAS catalog
chr12	115346424	115346424	rs1896312	GWAS catalog
chr3	37518545	37518545	rs189897	GWAS catalog
chr10	70000881	70000881	rs1900004	GWAS catalog
chr6	34036446	34036446	rs1906953	GWAS catalog
chr5	23907573	23907573	rs1910358	GWAS catalog
chr4	187149540	187149540	rs1912826	GWAS catalog
chr10	50119054	50119054	rs1913517	GWAS catalog
chr3	169165888	169165888	rs1918974	GWAS catalog
chr2	27801759	27801759	rs1919128	GWAS catalog
chr10	81694950	81694950	rs1923539	GWAS catalog
chr6	87867063	87867063	rs1925690	GWAS catalog
chr13	36652617	36652617	rs1926320	GWAS catalog
chr1	109999838	109999838	rs1933182	GWAS catalog
chr6	153441079	153441079	rs1933488	GWAS catalog
chr23	50182184	50182184	rs1934179	GWAS catalog
chrX	50182184	50182184	rs1934179	GWAS catalog
chr10	96798548	96798548	rs1934951	GWAS catalog
chr6	127436064	127436064	rs1936800	GWAS catalog
chr11	56175671	56175671	rs1945213	GWAS catalog
chr14	69273905	69273905	rs194749	GWAS catalog
chr14	24830850	24830850	rs1950500	GWAS catalog
chr9	123640500	123640500	rs1953126	GWAS catalog
chr14	68788924	68788924	rs1956529	GWAS catalog
chr14	61908111	61908111	rs1957894	GWAS catalog
chr4	89875909	89875909	rs1964516	GWAS catalog
chr1	145723645	145723645	rs1967017	GWAS catalog
chr5	90299223	90299223	rs1967256	GWAS catalog
chr20	59853938	59853938	rs1970546	GWAS catalog
chr23	119867475	119867475	rs1972809	GWAS catalog
chr9	8846955	8846955	rs1975197	GWAS catalog
chr17	21707060	21707060	rs1975974	GWAS catalog
chr1	21766453	21766453	rs1976403	GWAS catalog
chr3	37515827	37515827	rs197770	GWAS catalog
chr4	145485738	145485738	rs1980057	GWAS catalog
chr6	32363215	32363215	rs1980493	GWAS catalog
chr17	44056767	44056767	rs1981997	GWAS catalog
chr6	41536427	41536427	rs1983891	GWAS catalog
chr11	61490486	61490486	rs198426	GWAS catalog
chr9	120292334	120292334	rs1985317	GWAS catalog
chr22	45961904	45961904	rs1985671	GWAS catalog
chr6	26107463	26107463	rs198846	GWAS catalog
chr2	163124051	163124051	rs1990760	GWAS catalog
chr3	141133450	141133450	rs1991431	GWAS catalog
chr8	130624105	130624105	rs1991866	GWAS catalog
chr5	40415067	40415067	rs1992660	GWAS catalog
chr1	72838529	72838529	rs1993709	GWAS catalog
chr15	79080234	79080234	rs1994016	GWAS catalog
chr12	40428561	40428561	rs1994090	GWAS catalog
chr17	47080431	47080431	rs1994969	GWAS catalog
chr17	44856641	44856641	rs199515	GWAS catalog
chr17	44828931	44828931	rs199533	GWAS catalog
chr12	119387918	119387918	rs1997111	GWAS catalog
chr1	55958030	55958030	rs1998013	GWAS catalog
chr14	38077148	38077148	rs1998359	GWAS catalog
chr1	197727642	197727642	rs1998598	GWAS catalog
chr6	152068364	152068364	rs1999805	GWAS catalog
chr6	116387134	116387134	rs1999930	GWAS catalog
chr16	72108093	72108093	rs2000999	GWAS catalog
chr5	8652870	8652870	rs200113	GWAS catalog
chr8	126477978	126477978	rs2001945	GWAS catalog
chr3	185629568	185629568	rs2002675	GWAS catalog
chr9	117592638	117592638	rs2006996	GWAS catalog
chr21	36357861	36357861	rs2014300	GWAS catalog
chr12	121175524	121175524	rs2014355	GWAS catalog
chr12	29435480	29435480	rs2015599	GWAS catalog
chr12	53727955	53727955	rs2016266	GWAS catalog
chr2	172972971	172972971	rs2016394	GWAS catalog
chr8	129192271	129192271	rs2019960	GWAS catalog
chr6	30174131	30174131	rs2021722	GWAS catalog
chr1	95052476	95052476	rs2022309	GWAS catalog
chr6	30075864	30075864	rs2023472	GWAS catalog
chr22	18972450	18972450	rs2023634	GWAS catalog
chr19	1124031	1124031	rs2024092	GWAS catalog
chr9	99161512	99161512	rs2025151	GWAS catalog
chr10	6067688	6067688	rs2025345	GWAS catalog
chr15	90374257	90374257	rs2028299	GWAS catalog
chr12	96817422	96817422	rs2028385	GWAS catalog
chr11	27728539	27728539	rs2030323	GWAS catalog
chr21	35354523	35354523	rs2032314	GWAS catalog
chr5	86432617	86432617	rs2032794	GWAS catalog
chr15	40717302	40717302	rs2034650	GWAS catalog
chr15	78851615	78851615	rs2036527	GWAS catalog
chr13	96951433	96951433	rs2038823	GWAS catalog
chr6	32603007	32603007	rs2040406	GWAS catalog
chr5	131973177	131973177	rs2040704	GWAS catalog
chr5	137419989	137419989	rs2040862	GWAS catalog
chr6	13722523	13722523	rs204247	GWAS catalog
chr15	58680954	58680954	rs2043085	GWAS catalog
chr5	76535811	76535811	rs2046045	GWAS catalog
chr6	151948366	151948366	rs2046210	GWAS catalog
chr8	90211100	90211100	rs2046315	GWAS catalog
chr4	146853165	146853165	rs2048161	GWAS catalog
chr1	155194980	155194980	rs2049805	GWAS catalog
chr6	32155581	32155581	rs204993	GWAS catalog
chr6	32109979	32109979	rs204999	GWAS catalog
chr6	32339076	32339076	rs2050190	GWAS catalog
chr6	32730086	32730086	rs2051549	GWAS catalog
chr5	131995964	131995964	rs20541	GWAS catalog
chr1	167420425	167420425	rs2056626	GWAS catalog
chr11	32364187	32364187	rs2057178	GWAS catalog
chr7	94938257	94938257	rs2057681	GWAS catalog
chr2	103054449	103054449	rs2058660	GWAS catalog
chr19	7166109	7166109	rs2059807	GWAS catalog
chr13	43052880	43052880	rs2062305	GWAS catalog
chr8	119977792	119977792	rs2062375	GWAS catalog
chr8	120007420	120007420	rs2062377	GWAS catalog
chr12	56740682	56740682	rs2066807	GWAS catalog
chr12	56737973	56737973	rs2066808	GWAS catalog
chr16	50763778	50763778	rs2066847	GWAS catalog
chr12	121160615	121160615	rs2066938	GWAS catalog
chr12	107149422	107149422	rs2067615	GWAS catalog
chr10	94839642	94839642	rs2068888	GWAS catalog
chr6	34302869	34302869	rs206936	GWAS catalog
chr12	56364321	56364321	rs2069408	GWAS catalog
chr6	32151443	32151443	rs2070600	GWAS catalog
chr5	131819921	131819921	rs2070729	GWAS catalog
chr17	62007498	62007498	rs2070776	GWAS catalog
chr6	32171683	32171683	rs2071277	GWAS catalog
chr6	32165444	32165444	rs2071278	GWAS catalog
chr11	5264146	5264146	rs2071348	GWAS catalog
chr8	120435812	120435812	rs2071518	GWAS catalog
chr12	113409176	113409176	rs2072134	GWAS catalog
chr17	47390014	47390014	rs2072153	GWAS catalog
chr7	44579180	44579180	rs2072183	GWAS catalog
chr7	107592198	107592198	rs2072209	GWAS catalog
chr1	156169610	156169610	rs2072499	GWAS catalog
chr2	177042633	177042633	rs2072590	GWAS catalog
chr20	9365303	9365303	rs2072910	GWAS catalog
chr22	24999104	24999104	rs2073398	GWAS catalog
chr7	18877874	18877874	rs2073963	GWAS catalog
chr11	2484803	2484803	rs2074238	GWAS catalog
chr12	112645401	112645401	rs2074356	GWAS catalog
chr17	44865439	44865439	rs2074404	GWAS catalog
chr6	31240431	31240431	rs2074488	GWAS catalog
chr17	33324382	33324382	rs2074518	GWAS catalog
[truncated: 18,964 more rows]

## Sheet: Cancer somatic mutations
chr	start	end	ref	alt	strand	source
chr1	69569	69569	T	C	+	COSMIC
chr1	897302	897302	G	T	+	COSMIC
chr1	899383	899383	C	T	+	COSMIC
chr1	1019531	1019531	C	A	-	COSMIC
chr1	1115604	1115604	C	T	+	COSMIC
chr1	1120431	1120431	G	C	+	COSMIC
chr1	1140875	1140875	G	A	-	COSMIC
chr1	1203314	1203314	T	G	-	COSMIC
chr1	1203343	1203343	C	T	-	COSMIC
chr1	1222541	1222541	C	T	+	COSMIC
chr1	1226038	1226038	C	T	+	COSMIC
chr1	1246290	1246293	TACG	T	+	COSMIC
chr1	1267812	1267812	G	A	+	COSMIC
chr1	1290689	1290689	T	C	-	COSMIC
chr1	1309418	1309418	G	A	-	COSMIC
chr1	1323357	1323358	GG	AA	-	COSMIC
chr1	1374667	1374667	G	A	+	COSMIC
chr1	1459249	1459249	G	A	+	COSMIC
chr1	1558857	1558857	G	A	+	COSMIC
chr1	1571841	1571841	A	C	-	COSMIC
chr1	1635303	1635303	G	A	-	COSMIC
chr1	1688745	1688745	T	A	-	COSMIC
chr1	1696764	1696764	C	T	-	COSMIC
chr1	1737942	1737942	A	G	-	COSMIC
chr1	1848280	1848280	G	A	+	COSMIC
chr1	1850627	1850636	CAGCGGCAGG	C	-	COSMIC
chr1	1887111	1887112	GC	G	-	COSMIC
chr1	1896434	1896434	G	A	-	COSMIC
chr1	2077516	2077516	C	T	+	COSMIC
chr1	2082319	2082319	C	T	+	COSMIC
chr1	2340218	2340218	G	A	-	COSMIC
chr1	2340271	2340271	C	T	-	COSMIC
chr1	2430086	2430086	G	GGTGGGGGCC	+	COSMIC
chr1	2491389	2491389	C	T	-	COSMIC
chr1	2496422	2496422	C	T	-	COSMIC
chr1	2496455	2496455	C	T	-	COSMIC
chr1	2528036	2528036	G	A	-	COSMIC
chr1	2529713	2529713	C	T	-	COSMIC
chr1	2537701	2537701	G	A	-	COSMIC
chr1	2938907	2938907	G	A	+	COSMIC
chr1	2938986	2938986	G	A	+	COSMIC
chr1	2939142	2939142	G	A	+	COSMIC
chr1	3301758	3301758	A	G	+	COSMIC
chr1	3301765	3301765	C	T	+	COSMIC
chr1	3301795	3301795	G	A	+	COSMIC
chr1	3328165	3328165	G	A	+	COSMIC
chr1	3328523	3328523	G	A	+	COSMIC
chr1	3386131	3386131	C	T	+	COSMIC
chr1	3425194	3425194	C	T	-	COSMIC
chr1	3426489	3426489	G	A	-	COSMIC
chr1	3638739	3638739	C	T	+	COSMIC
chr1	3645988	3645988	A	G	+	COSMIC
chr1	3646582	3646582	G	A	+	COSMIC
chr1	3669362	3669362	C	T	+	COSMIC
chr1	3670736	3670736	C	T	+	COSMIC
chr1	3670758	3670758	C	A	+	COSMIC
chr1	3672091	3672091	C	T	+	COSMIC
chr1	3688031	3688032	CT	C	+	COSMIC
chr1	3697704	3697704	G	C	-	COSMIC
chr1	3700670	3700670	G	A	-	COSMIC
chr1	3703493	3703493	G	A	-	COSMIC
chr1	3740121	3740121	G	A	-	COSMIC
chr1	3746406	3746406	A	G	-	COSMIC
chr1	3751521	3751521	C	T	-	COSMIC
chr1	3753214	3753214	G	A	-	COSMIC
chr1	3755581	3755581	G	A	-	COSMIC
chr1	3761503	3761503	G	A	-	COSMIC
chr1	3765182	3765182	G	A	-	COSMIC
chr1	3765296	3765296	G	A	-	COSMIC
chr1	3775365	3775365	C	T	+	COSMIC
chr1	3800179	3800179	G	T	+	COSMIC
chr1	4772582	4772585	GCCA	G	+	COSMIC
chr1	4832433	4832433	G	A	+	COSMIC
chr1	5935092	5935092	C	T	-	COSMIC
chr1	5964828	5964828	C	A	-	COSMIC
chr1	6008188	6008188	C	A	-	COSMIC
chr1	6166502	6166502	C	T	-	COSMIC
chr1	6166682	6166682	G	A	-	COSMIC
chr1	6170517	6170517	C	T	-	COSMIC
chr1	6172218	6172218	C	T	-	COSMIC
chr1	6194862	6194862	G	A	-	COSMIC
chr1	6202223	6202223	C	T	-	COSMIC
chr1	6202309	6202309	G	A	-	COSMIC
chr1	6204176	6204176	C	T	-	COSMIC
chr1	6206455	6206455	C	T	-	COSMIC
chr1	6212530	6212530	G	A	-	COSMIC
chr1	6257784	6257785	CT	C	-	COSMIC
chr1	6270289	6270289	C	T	+	COSMIC
chr1	6270957	6270957	G	A	+	COSMIC
chr1	6279370	6279370	G	C	+	COSMIC
chr1	6285299	6285299	G	A	-	COSMIC
chr1	6314855	6314855	C	A	-	COSMIC
chr1	6324710	6324710	G	A	-	COSMIC
chr1	6387379	6387379	A	G	-	COSMIC
chr1	6556597	6556597	G	A	-	COSMIC
chr1	6636572	6636572	C	T	+	COSMIC
chr1	6653508	6653508	G	A	-	COSMIC
chr1	6653694	6653694	C	T	-	COSMIC
chr1	6696220	6696220	C	T	-	COSMIC
chr1	6704684	6704684	G	A	-	COSMIC
chr1	6727783	6727783	G	A	-	COSMIC
chr1	6727802	6727804	TTC	T	-	COSMIC
chr1	6727837	6727837	G	A	-	COSMIC
chr1	7700463	7700464	CC	TT	+	COSMIC
chr1	7700505	7700505	G	A	+	COSMIC
chr1	7700562	7700562	G	A	+	COSMIC
chr1	7723761	7723761	C	T	+	COSMIC
chr1	7725036	7725036	C	T	+	COSMIC
chr1	7798518	7798518	C	T	+	COSMIC
chr1	7811328	7811329	CA	C	+	COSMIC
chr1	7838211	7838214	TTCA	T	+	COSMIC
chr1	7869050	7869050	C	A	+	COSMIC
chr1	7886690	7886690	G	A	+	COSMIC
chr1	7980914	7980914	T	C	-	COSMIC
chr1	7993258	7993258	G	A	-	COSMIC
chr1	7993313	7993313	C	T	-	COSMIC
chr1	7995117	7995117	G	A	-	COSMIC
chr1	7998781	7998781	C	A	-	COSMIC
chr1	7998822	7998822	G	A	-	COSMIC
chr1	8025436	8025436	G	A	+	COSMIC
chr1	8073337	8073337	G	C	-	COSMIC
chr1	8073398	8073398	C	T	-	COSMIC
chr1	8074109	8074109	C	A	-	COSMIC
chr1	8074313	8074313	T	A	-	COSMIC
chr1	8390352	8390352	C	T	+	COSMIC
chr1	8395545	8395545	G	A	+	COSMIC
chr1	8397973	8397973	G	A	+	COSMIC
chr1	8403928	8403928	C	T	+	COSMIC
chr1	8419925	8419925	C	T	-	COSMIC
chr1	8420609	8420609	T	G	-	COSMIC
chr1	8716051	8716051	A	G	-	COSMIC
chr1	8716108	8716109	CT	C	-	COSMIC
chr1	8924018	8924018	G	A	-	COSMIC
chr1	9064868	9064868	G	A	-	COSMIC
chr1	9083076	9083076	T	G	-	COSMIC
chr1	9083095	9083095	C	T	-	COSMIC
chr1	9083116	9083116	C	T	-	COSMIC
chr1	9097665	9097665	G	T	-	COSMIC
chr1	9098013	9098013	C	T	-	COSMIC
chr1	9098496	9098496	C	A	-	COSMIC
chr1	9098943	9098946	CCAG	C	-	COSMIC
chr1	9100030	9100030	G	A	-	COSMIC
chr1	9324338	9324338	G	A	+	COSMIC
chr1	9640292	9640292	G	T	+	COSMIC
chr1	9714335	9714335	C	T	-	COSMIC
chr1	9770571	9770571	G	A	+	COSMIC
chr1	9770629	9770629	A	G	+	COSMIC
chr1	9780202	9780202	A	T	+	COSMIC
chr1	9780711	9780711	G	A	+	COSMIC
chr1	9783259	9783259	G	A	+	COSMIC
chr1	9787030	9787030	G	A	+	COSMIC
chr1	9793553	9793553	C	T	-	COSMIC
chr1	9795068	9795068	C	T	-	COSMIC
chr1	9795231	9795231	A	C	-	COSMIC
chr1	9811714	9811714	C	T	-	COSMIC
chr1	9815280	9815280	C	T	-	COSMIC
chr1	9995653	9995653	G	A	-	COSMIC
chr1	10042579	10042579	C	A	+	COSMIC
chr1	10161225	10161225	G	A	+	COSMIC
chr1	10163147	10163147	G	T	+	COSMIC
chr1	10166454	10166454	C	T	+	COSMIC
chr1	10195147	10195147	G	A	+	COSMIC
chr1	10207128	10207129	CC	TT	+	COSMIC
chr1	10221285	10221285	C	T	+	COSMIC
chr1	10239594	10239594	C	T	+	COSMIC
chr1	10318594	10318594	A	G	+	COSMIC
chr1	10380147	10380147	G	A	+	COSMIC
chr1	10386189	10386189	G	T	+	COSMIC
chr1	10408754	10408754	C	T	+	COSMIC
chr1	10412697	10412697	C	T	+	COSMIC
chr1	10460485	10460485	T	C	+	COSMIC
chr1	10699140	10699146	CTCGTCG	C	-	COSMIC
chr1	10714034	10714034	G	A	-	COSMIC
chr1	10714274	10714274	G	A	-	COSMIC
chr1	10715789	10715789	G	A	-	COSMIC
chr1	10715863	10715863	G	A	-	COSMIC
chr1	10716743	10716743	C	T	-	COSMIC
chr1	10725391	10725391	C	T	-	COSMIC
chr1	11008268	11008268	C	T	-	COSMIC
chr1	11008712	11008712	G	A	-	COSMIC
chr1	11008835	11008835	G	T	-	COSMIC
chr1	11015225	11015225	G	A	-	COSMIC
chr1	11024217	11024217	C	T	-	COSMIC
chr1	11078845	11078845	C	T	+	COSMIC
chr1	11103010	11103010	T	C	-	COSMIC
chr1	11103013	11103013	T	C	-	COSMIC
chr1	11168301	11168301	T	A	-	COSMIC
chr1	11169361	11169361	C	G	-	COSMIC
chr1	11169362	11169362	G	A	-	COSMIC
chr1	11169375	11169375	A	C	-	COSMIC
chr1	11172953	11172953	C	T	-	COSMIC
chr1	11174395	11174395	A	T	-	COSMIC
chr1	11174426	11174426	C	T	-	COSMIC
chr1	11174428	11174428	G	A	-	COSMIC
chr1	11177096	11177096	C	T	-	COSMIC
chr1	11182067	11182067	A	T	-	COSMIC
chr1	11184573	11184573	G	A	-	COSMIC
chr1	11184573	11184573	G	T	-	COSMIC
chr1	11184665	11184665	G	A	-	COSMIC
chr1	11187730	11187730	G	A	-	COSMIC
chr1	11188063	11188063	T	C	-	COSMIC
chr1	11188078	11188078	C	A	-	COSMIC
chr1	11188164	11188164	G	C	-	COSMIC
chr1	11188164	11188164	G	T	-	COSMIC
chr1	11188177	11188177	T	A	-	COSMIC
chr1	11188183	11188183	C	T	-	COSMIC
chr1	11190797	11190797	A	C	-	COSMIC
chr1	11190804	11190804	C	T	-	COSMIC
chr1	11217230	11217230	C	A	-	COSMIC
chr1	11217299	11217299	A	G	-	COSMIC
chr1	11227530	11227530	A	G	-	COSMIC
chr1	11272448	11272448	C	T	-	COSMIC
chr1	11272938	11272938	C	T	-	COSMIC
chr1	11288779	11288779	C	T	-	COSMIC
chr1	11319346	11319346	C	A	-	COSMIC
chr1	11319443	11319443	G	A	-	COSMIC
chr1	11319445	11319445	C	A	-	COSMIC
chr1	11333877	11333877	G	A	+	COSMIC
chr1	11333899	11333899	A	C	+	COSMIC
chr1	11345795	11345795	G	T	+	COSMIC
chr1	11561401	11561401	C	T	+	COSMIC
chr1	11561700	11561700	G	T	+	COSMIC
chr1	11561711	11561711	C	T	+	COSMIC
chr1	11561714	11561714	G	A	+	COSMIC
chr1	11561992	11561992	T	G	+	COSMIC
chr1	11562878	11562878	C	T	+	COSMIC
chr1	11562879	11562879	G	A	+	COSMIC
chr1	11574496	11574496	C	T	+	COSMIC
chr1	11579432	11579432	G	A	+	COSMIC
chr1	11584040	11584040	C	T	+	COSMIC
chr1	11586719	11586719	G	A	+	COSMIC
chr1	11591003	11591003	G	A	+	COSMIC
chr1	11595686	11595686	C	T	+	COSMIC
chr1	11709842	11709842	T	A	-	COSMIC
chr1	11769335	11769335	G	A	+	COSMIC
chr1	11772447	11772447	G	A	+	COSMIC
chr1	11824514	11824514	G	A	+	COSMIC
chr1	11863114	11863114	G	A	-	COSMIC
chr1	11888246	11888246	C	T	+	COSMIC
chr1	11907726	11907726	T	A	-	COSMIC
chr1	11918364	11918364	G	A	-	COSMIC
chr1	12057399	12057399	C	T	+	COSMIC
chr1	12064584	12064584	G	A	+	COSMIC
chr1	12065962	12065962	C	T	+	COSMIC
chr1	12082426	12082426	G	T	+	COSMIC
chr1	12157168	12157168	G	A	+	COSMIC
chr1	12164444	12164444	G	A	+	COSMIC
chr1	12164562	12164562	C	T	+	COSMIC
chr1	12170128	12170128	G	A	+	COSMIC
chr1	12253032	12253032	A	C	+	COSMIC
chr1	12331143	12331143	C	T	+	COSMIC
chr1	12333117	12333117	C	T	+	COSMIC
chr1	12336401	12336401	C	T	+	COSMIC
chr1	12336827	12336827	G	A	+	COSMIC
chr1	12337745	12337745	C	T	+	COSMIC
chr1	12337867	12337867	C	T	+	COSMIC
chr1	12343196	12343196	G	T	+	COSMIC
chr1	12398296	12398296	C	T	+	COSMIC
chr1	12423195	12423195	G	A	+	COSMIC
chr1	12516183	12516183	C	T	+	COSMIC
chr1	12704576	12704576	C	T	+	COSMIC
chr1	12711208	12711208	G	A	+	COSMIC
chr1	12711336	12711336	G	A	+	COSMIC
chr1	12726313	12726313	G	A	+	COSMIC
chr1	12726318	12726318	G	A	+	COSMIC
chr1	12726571	12726571	G	A	+	COSMIC
chr1	12779678	12779678	G	A	+	COSMIC
chr1	12785492	12785492	C	CT	+	COSMIC
chr1	12785493	12785494	TG	T	+	COSMIC
chr1	12806415	12806415	A	G	+	COSMIC
chr1	12820809	12820809	G	A	+	COSMIC
chr1	12820859	12820859	G	C	+	COSMIC
chr1	12835714	12835714	C	T	+	COSMIC
chr1	12835800	12835800	G	A	+	COSMIC
chr1	12835814	12835814	C	T	+	COSMIC
chr1	12836064	12836064	C	T	+	COSMIC
chr1	12837212	12837212	G	A	+	COSMIC
chr1	12837389	12837389	G	A	+	COSMIC
chr1	12837732	12837732	G	A	+	COSMIC
chr1	12853534	12853534	C	T	+	COSMIC
chr1	12855850	12855850	C	T	+	COSMIC
chr1	12885059	12885059	C	G	-	COSMIC
chr1	12885090	12885090	T	G	-	COSMIC
chr1	12885289	12885289	G	T	-	COSMIC
chr1	12887230	12887230	G	A	-	COSMIC
chr1	12887527	12887527	A	G	-	COSMIC
chr1	12887606	12887606	C	G	-	COSMIC
chr1	12887612	12887612	T	C	-	COSMIC
chr1	12907556	12907556	G	T	-	COSMIC
chr1	12907644	12907644	G	A	-	COSMIC
chr1	12907682	12907682	C	T	-	COSMIC
chr1	12907709	12907709	C	T	-	COSMIC
chr1	12907714	12907714	C	T	-	COSMIC
chr1	12907848	12907848	G	A	-	COSMIC
chr1	12907980	12907980	C	T	-	COSMIC
chr1	12908038	12908038	C	T	-	COSMIC
chr1	12921122	12921122	C	T	+	COSMIC
chr1	12939491	12939491	C	T	-	COSMIC
chr1	12941807	12941807	C	T	-	COSMIC
chr1	12941936	12941936	T	C	-	COSMIC
chr1	12979764	12979764	G	A	+	COSMIC
chr1	13001274	13001274	C	T	-	COSMIC
chr1	13036565	13036565	G	A	+	COSMIC
chr1	13645078	13645078	A	C	+	COSMIC
chr1	13716832	13716832	G	A	+	COSMIC
chr1	13936921	13936921	G	A	+	COSMIC
chr1	14105011	14105011	A	G	+	COSMIC
chr1	14105136	14105136	A	T	+	COSMIC
chr1	14105511	14105511	A	C	+	COSMIC
chr1	14105699	14105699	C	A	+	COSMIC
chr1	14106984	14106984	C	T	+	COSMIC
chr1	14107792	14107792	G	A	+	COSMIC
chr1	14108748	14108749	CA	C	+	COSMIC
chr1	14142933	14142933	G	A	+	COSMIC
chr1	15392182	15392182	C	T	+	COSMIC
chr1	15392195	15392195	C	T	+	COSMIC
chr1	15421420	15421420	C	A	+	COSMIC
chr1	15430538	15430538	C	A	+	COSMIC
chr1	15702227	15702227	G	T	+	COSMIC
chr1	15708528	15708528	A	T	+	COSMIC
chr1	15752387	15752387	G	A	+	COSMIC
chr1	15792498	15792498	C	T	+	COSMIC
chr1	15808769	15808769	G	A	+	COSMIC
chr1	15809792	15809792	C	T	+	COSMIC
chr1	15821789	15821789	C	T	-	COSMIC
chr1	15873342	15873342	G	A	+	COSMIC
chr1	15901300	15901300	C	T	-	COSMIC
chr1	15970123	15970123	G	T	+	COSMIC
chr1	16060342	16060342	C	T	+	COSMIC
chr1	16199601	16199601	G	T	+	COSMIC
chr1	16242646	16242646	C	T	+	COSMIC
chr1	16242692	16242692	G	T	+	COSMIC
chr1	16254645	16254645	G	A	+	COSMIC
chr1	16255455	16255455	C	T	+	COSMIC
chr1	16255694	16255694	C	T	+	COSMIC
chr1	16256800	16256805	CCCAAA	C	+	COSMIC
chr1	16257198	16257198	G	T	+	COSMIC
chr1	16261448	16261448	G	A	+	COSMIC
chr1	16262204	16262204	G	A	+	COSMIC
chr1	16263664	16263664	C	T	+	COSMIC
chr1	16378251	16378251	C	T	+	COSMIC
chr1	16378854	16378854	G	A	+	COSMIC
chr1	16385178	16385178	G	A	-	COSMIC
chr1	16456809	16456809	G	A	-	COSMIC
chr1	16459741	16459741	C	T	-	COSMIC
chr1	16462198	16462199	CG	C	-	COSMIC
chr1	16464769	16464769	C	T	-	COSMIC
chr1	16464913	16464913	C	T	-	COSMIC
chr1	16475256	16475256	G	A	-	COSMIC
chr1	16535155	16535155	G	A	-	COSMIC
chr1	16535353	16535353	G	A	-	COSMIC
chr1	16535381	16535381	C	T	-	COSMIC
chr1	16559053	16559053	C	T	-	COSMIC
chr1	16721628	16721628	G	A	+	COSMIC
chr1	16727241	16727241	A	C	-	COSMIC
chr1	16748431	16748431	G	A	-	COSMIC
chr1	16774457	16774457	G	A	+	COSMIC
chr1	17084729	17084730	CG	C	-	COSMIC
chr1	17085791	17085791	G	A	-	COSMIC
chr1	17085865	17085865	A	G	-	COSMIC
chr1	17085872	17085872	A	G	-	COSMIC
chr1	17257821	17257821	C	T	+	COSMIC
chr1	17257888	17257888	G	A	+	COSMIC
chr1	17272075	17272075	G	A	+	COSMIC
chr1	17396628	17396628	G	T	-	COSMIC
chr1	17548857	17548857	C	T	+	COSMIC
chr1	17548864	17548864	C	A	+	COSMIC
chr1	17548865	17548865	G	A	+	COSMIC
chr1	17548873	17548873	G	A	+	COSMIC
chr1	17552314	17552314	G	T	+	COSMIC
chr1	17557115	17557115	G	A	+	COSMIC
chr1	17567238	17567238	G	A	+	COSMIC
chr1	17575662	17575662	C	T	+	COSMIC
chr1	17601205	17601205	G	A	+	COSMIC
chr1	17603341	17603341	G	C	+	COSMIC
chr1	17668594	17668594	C	T	+	COSMIC
chr1	17718694	17718694	C	T	+	COSMIC
chr1	17727862	17727862	C	T	+	COSMIC
chr1	17914074	17914074	C	T	+	COSMIC
chr1	17928651	17928651	C	T	+	COSMIC
chr1	17930007	17930007	C	T	+	COSMIC
chr1	17934385	17934385	C	T	+	COSMIC
chr1	18023343	18023343	G	A	+	COSMIC
chr1	18149646	18149646	G	A	+	COSMIC
chr1	18152382	18152382	G	A	+	COSMIC
chr1	18152404	18152404	G	A	+	COSMIC
chr1	18153008	18153008	G	A	+	COSMIC
chr1	18554484	18554484	C	T	+	COSMIC
chr1	18661419	18661419	C	A	+	COSMIC
chr1	18692001	18692001	C	T	+	COSMIC
chr1	18692002	18692002	C	T	+	COSMIC
chr1	18692115	18692115	C	T	+	COSMIC
chr1	18704791	18704791	G	A	+	COSMIC
chr1	18704816	18704816	C	T	+	COSMIC
chr1	18807497	18807497	G	A	+	COSMIC
chr1	18962743	18962743	C	T	+	COSMIC
chr1	19018277	19018277	G	A	+	COSMIC
chr1	19062164	19062164	G	A	+	COSMIC
chr1	19062192	19062192	C	T	+	COSMIC
chr1	19062193	19062193	C	T	+	COSMIC
chr1	19166493	19166493	C	T	-	COSMIC
chr1	19166952	19166952	C	T	-	COSMIC
chr1	19166953	19166953	G	A	-	COSMIC
chr1	19175932	19175932	C	T	-	COSMIC
chr1	19180859	19180859	C	T	-	COSMIC
chr1	19181061	19181061	G	A	-	COSMIC
chr1	19181156	19181156	G	A	-	COSMIC
chr1	19203999	19203999	C	T	-	COSMIC
chr1	19204081	19204081	G	A	-	COSMIC
chr1	19216559	19216559	C	T	-	COSMIC
chr1	19433194	19433194	T	TG	-	COSMIC
chr1	19439345	19439345	C	T	-	COSMIC
chr1	19440525	19440525	G	A	-	COSMIC
chr1	19443907	19443907	T	A	-	COSMIC
chr1	19451037	19451037	C	T	-	COSMIC
chr1	19470546	19470546	G	A	-	COSMIC
chr1	19475093	19475093	C	G	-	COSMIC
chr1	19483418	19483418	A	G	-	COSMIC
chr1	19490883	19490883	C	T	-	COSMIC
chr1	19492180	19492180	C	T	-	COSMIC
chr1	19518978	19518978	A	C	-	COSMIC
chr1	19565310	19565310	A	G	-	COSMIC
chr1	19566320	19566320	A	G	-	COSMIC
chr1	19566406	19566406	G	A	-	COSMIC
chr1	19570453	19570453	G	A	-	COSMIC
chr1	19583978	19583978	C	A	+	COSMIC
chr1	19585207	19585207	G	A	+	COSMIC
chr1	19610560	19610560	G	A	-	COSMIC
chr1	19611260	19611260	C	T	-	COSMIC
chr1	19632584	19632584	G	A	-	COSMIC
chr1	19655065	19655065	G	C	+	COSMIC
chr1	19684041	19684041	C	T	-	COSMIC
chr1	19992263	19992263	G	GC	+	COSMIC
chr1	20216925	20216925	G	A	+	COSMIC
chr1	20231475	20231475	G	T	+	COSMIC
chr1	20490601	20490601	G	A	-	COSMIC
chr1	20501655	20501656	GA	G	-	COSMIC
chr1	20810175	20810175	T	C	-	COSMIC
chr1	20827710	20827710	G	A	-	COSMIC
chr1	20828674	20828674	G	A	-	COSMIC
chr1	20931489	20931489	G	A	+	COSMIC
chr1	20998491	20998491	C	T	-	COSMIC
chr1	21009301	21009301	G	A	-	COSMIC
chr1	21031304	21031304	C	T	-	COSMIC
chr1	21036159	21036159	T	G	-	COSMIC
chr1	21042129	21042129	C	T	-	COSMIC
chr1	21094081	21094081	C	A	-	COSMIC
chr1	21106929	21106929	G	A	-	COSMIC
chr1	21191656	21191656	C	A	-	COSMIC
chr1	21212819	21212819	C	A	-	COSMIC
chr1	21221894	21221894	G	C	-	COSMIC
chr1	21226289	21226289	G	A	-	COSMIC
chr1	21268548	21268548	T	C	-	COSMIC
chr1	21268692	21268692	G	A	-	COSMIC
chr1	21268770	21268770	G	A	-	COSMIC
chr1	21563284	21563284	G	A	-	COSMIC
chr1	21563331	21563331	C	T	-	COSMIC
chr1	21585240	21585240	G	A	-	COSMIC
chr1	21806573	21806573	A	G	+	COSMIC
chr1	21806637	21806637	G	A	+	COSMIC
chr1	21806667	21806667	C	G	+	COSMIC
chr1	21808256	21808256	G	A	+	COSMIC
chr1	21887655	21887655	G	A	+	COSMIC
chr1	21934721	21934721	G	T	-	COSMIC
chr1	21935410	21935410	A	C	-	COSMIC
chr1	21938019	21938019	A	G	-	COSMIC
chr1	22055140	22055140	C	T	-	COSMIC
chr1	22055141	22055141	G	A	-	COSMIC
chr1	22056254	22056254	T	C	-	COSMIC
chr1	22141247	22141247	C	A	+	COSMIC
chr1	22161394	22161394	C	T	-	COSMIC
chr1	22161395	22161395	G	A	-	COSMIC
chr1	22167695	22167695	C	T	-	COSMIC
chr1	22169279	22169279	A	G	-	COSMIC
chr1	22174253	22174253	C	T	-	COSMIC
chr1	22181882	22181882	C	T	-	COSMIC
chr1	22182404	22182404	G	A	-	COSMIC
chr1	22199913	22199913	C	T	-	COSMIC
chr1	22206927	22206927	G	A	-	COSMIC
chr1	22207194	22207194	G	A	-	COSMIC
chr1	22213976	22213976	G	A	-	COSMIC
chr1	22214000	22214000	C	T	-	COSMIC
chr1	22214554	22214554	G	A	-	COSMIC
chr1	22333423	22333423	G	A	+	COSMIC
chr1	22405060	22405060	C	T	+	COSMIC
chr1	22417991	22417991	G	A	+	COSMIC
chr1	22834586	22834586	A	C	+	COSMIC
chr1	22837806	22837806	C	T	+	COSMIC
chr1	22838560	22838563	CAAG	C	+	COSMIC
chr1	22846663	22846663	C	T	+	COSMIC
chr1	22850933	22850933	C	T	+	COSMIC
chr1	22902839	22902839	G	A	+	COSMIC
chr1	22903062	22903062	G	A	+	COSMIC
chr1	22903085	22903085	C	T	+	COSMIC
chr1	22903196	22903196	G	A	+	COSMIC
chr1	22915483	22915483	C	T	+	COSMIC
chr1	22925513	22925513	C	T	+	COSMIC
chr1	22927926	22927926	G	A	+	COSMIC
chr1	22973958	22973958	C	A	+	COSMIC
chr1	22974119	22974119	G	A	+	COSMIC
chr1	22974135	22974135	C	T	+	COSMIC
chr1	23110922	23110922	C	T	+	COSMIC
chr1	23110993	23110993	C	T	+	COSMIC
chr1	23111394	23111394	G	A	+	COSMIC
chr1	23111457	23111457	G	A	+	COSMIC
chr1	23191577	23191577	G	A	+	COSMIC
chr1	23219500	23219500	C	T	+	COSMIC
chr1	23222908	23222908	C	T	+	COSMIC
chr1	23232510	23232510	C	T	+	COSMIC
chr1	23232533	23232533	G	A	+	COSMIC
chr1	23232557	23232557	G	A	+	COSMIC
chr1	23233421	23233421	G	A	+	COSMIC
chr1	23236992	23236992	G	A	+	COSMIC
chr1	23381623	23381623	C	T	+	COSMIC
chr1	23395059	23395059	G	A	+	COSMIC
chr1	23418835	23418835	C	T	-	COSMIC
chr1	23420265	23420265	C	A	-	COSMIC
chr1	23519876	23519876	G	A	-	COSMIC
chr1	23520463	23520463	C	T	-	COSMIC
chr1	23689118	23689118	C	T	-	COSMIC
chr1	23689141	23689141	C	G	-	COSMIC
chr1	23689289	23689289	A	C	-	COSMIC
chr1	23743761	23743761	G	A	-	COSMIC
chr1	23762396	23762396	G	A	-	COSMIC
chr1	23763959	23763959	C	T	-	COSMIC
chr1	23768756	23768756	G	C	-	COSMIC
chr1	23848404	23848404	C	T	-	COSMIC
chr1	23885635	23885635	G	A	-	COSMIC
chr1	23885677	23885677	G	A	-	COSMIC
chr1	23885728	23885728	G	A	-	COSMIC
chr1	23885751	23885751	G	A	-	COSMIC
chr1	23885752	23885752	G	A	-	COSMIC
chr1	24020362	24020362	C	T	+	COSMIC
chr1	24021260	24021260	C	G	+	COSMIC
chr1	24077879	24077879	A	G	+	COSMIC
chr1	24078212	24078212	G	C	+	COSMIC
chr1	24078403	24078404	TA	T	+	COSMIC
chr1	24112827	24112830	TATC	T	+	COSMIC
chr1	24180867	24180867	C	A	-	COSMIC
chr1	24201701	24201701	C	T	-	COSMIC
chr1	24202096	24202096	G	A	-	COSMIC
chr1	24384096	24384096	C	T	-	COSMIC
chr1	24406642	24406642	G	A	-	COSMIC
chr1	24409111	24409111	G	A	-	COSMIC
chr1	24435077	24435077	T	TG	-	COSMIC
chr1	24447497	24447497	G	A	-	COSMIC
chr1	24447508	24447508	G	A	-	COSMIC
chr1	24447818	24447818	G	A	-	COSMIC
chr1	24447979	24447979	G	A	-	COSMIC
chr1	24463787	24463787	C	T	-	COSMIC
chr1	24483912	24483912	G	A	-	COSMIC
chr1	24485596	24485596	C	T	-	COSMIC
chr1	24495979	24495979	G	A	-	COSMIC
chr1	24664220	24664220	G	A	+	COSMIC
chr1	24766677	24766677	G	A	+	COSMIC
chr1	24841022	24841022	G	A	+	COSMIC
chr1	24978036	24978036	A	G	+	COSMIC
chr1	24981528	24981528	C	A	+	COSMIC
chr1	24993374	24993374	C	A	+	COSMIC
chr1	24993386	24993386	G	T	+	COSMIC
chr1	24995947	24995947	T	A	+	COSMIC
chr1	25140685	25140685	C	A	+	COSMIC
chr1	25233840	25233840	G	A	-	COSMIC
chr1	25254174	25254174	C	A	-	COSMIC
chr1	25291054	25291054	C	T	-	COSMIC
chr1	25555613	25555613	T	C	-	COSMIC
chr1	25715466	25715466	C	A	-	COSMIC
chr1	25747172	25747172	C	T	-	COSMIC
chr1	25775374	25775375	CT	C	+	COSMIC
chr1	25785355	25785355	C	T	+	COSMIC
chr1	25815743	25815743	G	T	+	COSMIC
chr1	25889631	25889632	CT	C	+	COSMIC
chr1	26012988	26012988	C	T	+	COSMIC
chr1	26161699	26161699	G	C	-	COSMIC
chr1	26189688	26189688	C	T	-	COSMIC
chr1	26190115	26190115	G	A	-	COSMIC
chr1	26315993	26315993	C	T	-	COSMIC
chr1	26360245	26360245	C	T	+	COSMIC
chr1	26369991	26369991	A	G	-	COSMIC
chr1	26385114	26385114	C	T	-	COSMIC
chr1	26448762	26448762	C	A	+	COSMIC
chr1	26506956	26506956	C	T	+	COSMIC
chr1	26507226	26507226	G	T	+	COSMIC
chr1	26507365	26507365	G	A	+	COSMIC
chr1	26509852	26509852	C	T	+	COSMIC
chr1	26510564	26510564	G	A	+	COSMIC
chr1	26514740	26514740	C	G	+	COSMIC
chr1	26515956	26515956	C	T	+	COSMIC
chr1	26524455	26524455	C	T	+	COSMIC
chr1	26586194	26586194	G	T	+	COSMIC
chr1	26586250	26586250	C	T	+	COSMIC
chr1	26612026	26612026	G	A	-	COSMIC
chr1	26655240	26655240	C	A	-	COSMIC
chr1	26672883	26672883	T	C	-	COSMIC
chr1	26691132	26691132	G	A	-	COSMIC
chr1	26691286	26691310	CCCACCGAGCGCTGGGGTGCCCCAG	C	-	COSMIC
chr1	26774085	26774085	G	A	+	COSMIC
chr1	26786627	26786627	G	A	+	COSMIC
chr1	26873367	26873367	G	A	+	COSMIC
chr1	27023559	27023560	AC	A	+	COSMIC
chr1	27023715	27023716	TG	T	+	COSMIC
chr1	27023908	27023909	GG	G	+	COSMIC
chr1	27023922	27023937	CAGCTGCGGCGGCGGC	C	+	COSMIC
chr1	27024207	27024207	C	G	+	COSMIC
chr1	27056181	27056181	C	T	+	COSMIC
chr1	27056211	27056211	C	T	+	COSMIC
chr1	27056227	27056227	C	T	+	COSMIC
chr1	27056245	27056245	G	A	+	COSMIC
chr1	27057658	27057658	C	T	+	COSMIC
chr1	27057727	27057727	C	T	+	COSMIC
chr1	27057733	27057733	C	T	+	COSMIC
chr1	27057853	27057853	C	T	+	COSMIC
chr1	27057862	27057862	C	T	+	COSMIC
chr1	27057919	27057919	C	T	+	COSMIC
chr1	27057979	27057979	C	T	+	COSMIC
chr1	27059258	27059262	TTCAG	T	+	COSMIC
chr1	27059260	27059260	C	T	+	COSMIC
chr1	27087417	27087417	C	G	+	COSMIC
chr1	27087444	27087445	AG	A	+	COSMIC
chr1	27087503	27087503	C	T	+	COSMIC
chr1	27087880	27087880	C	T	+	COSMIC
chr1	27088658	27088659	AC	A	+	COSMIC
chr1	27088681	27088681	T	TC	+	COSMIC
chr1	27088697	27088697	C	G	+	COSMIC
chr1	27088759	27088759	C	T	+	COSMIC
chr1	27088792	27088793	GG	G	+	COSMIC
chr1	27089676	27089676	C	T	+	COSMIC
chr1	27089727	27089727	C	T	+	COSMIC
chr1	27092809	27092809	C	T	+	COSMIC
chr1	27092812	27092813	GG	G	+	COSMIC
chr1	27092997	27093001	TCCAG	T	+	COSMIC
chr1	27094291	27094291	C	A	+	COSMIC
chr1	27094351	27094351	G	A	+	COSMIC
chr1	27094429	27094429	G	A	+	COSMIC
chr1	27097621	27097622	CA	C	+	COSMIC
chr1	27097802	27097802	C	T	+	COSMIC
chr1	27099361	27099361	C	T	+	COSMIC
chr1	27099397	27099397	C	T	+	COSMIC
chr1	27099430	27099430	C	T	+	COSMIC
chr1	27099947	27099947	C	T	+	COSMIC
chr1	27100175	27100176	AC	A	+	COSMIC
chr1	27100181	27100184	CGCA	C	+	COSMIC
chr1	27100205	27100205	A	AGCA	+	COSMIC
chr1	27100207	27100207	C	T	+	COSMIC
chr1	27100298	27100300	ATT	A	+	COSMIC
chr1	27100919	27100919	C	T	+	COSMIC
chr1	27101054	27101054	C	T	+	COSMIC
chr1	27101300	27101300	C	T	+	COSMIC
chr1	27101353	27101353	G	A	+	COSMIC
chr1	27101666	27101666	C	T	+	COSMIC
chr1	27102193	27102193	A	G	+	COSMIC
chr1	27105550	27105550	C	T	+	COSMIC
chr1	27105553	27105553	C	T	+	COSMIC
chr1	27105586	27105586	G	T	+	COSMIC
chr1	27105921	27105921	G	A	+	COSMIC
chr1	27105929	27105929	G	GG	+	COSMIC
chr1	27105930	27105931	TG	T	+	COSMIC
chr1	27105955	27105955	C	T	+	COSMIC
chr1	27106335	27106337	CTG	C	+	COSMIC
chr1	27106342	27106342	T	C	+	COSMIC
chr1	27106354	27106354	C	T	+	COSMIC
chr1	27106406	27106409	GGCT	G	+	COSMIC
chr1	27106465	27106465	C	T	+	COSMIC
chr1	27106498	27106498	C	T	+	COSMIC
chr1	27106528	27106528	G	T	+	COSMIC
chr1	27106585	27106585	A	G	+	COSMIC
chr1	27106617	27106617	C	A	+	COSMIC
chr1	27106648	27106648	G	A	+	COSMIC
chr1	27106649	27106649	G	A	+	COSMIC
chr1	27106791	27106797	GATTCTG	G	+	COSMIC
chr1	27106803	27106804	AC	A	+	COSMIC
chr1	27106805	27106805	C	A	+	COSMIC
chr1	27106861	27106861	C	T	+	COSMIC
chr1	27106915	27106917	CAG	C	+	COSMIC
chr1	27277937	27277937	C	T	-	COSMIC
chr1	27332874	27332874	A	G	-	COSMIC
chr1	27426904	27426904	G	A	-	COSMIC
chr1	27427750	27427750	G	A	-	COSMIC
chr1	27429791	27429791	G	A	-	COSMIC
chr1	27440753	27440753	G	C	-	COSMIC
chr1	27632830	27632830	G	A	+	COSMIC
chr1	27657266	27657266	C	T	+	COSMIC
chr1	27688715	27688715	G	A	-	COSMIC
chr1	27689496	27689496	C	G	-	COSMIC
chr1	27699672	27699673	GG	G	-	COSMIC
chr1	27875371	27875371	A	C	-	COSMIC
chr1	27876868	27876869	GT	G	-	COSMIC
chr1	27877793	27877793	G	A	-	COSMIC
chr1	28146181	28146181	G	A	+	COSMIC
chr1	28146226	28146226	C	T	+	COSMIC
chr1	28220911	28220911	G	A	-	COSMIC
chr1	28271811	28271811	G	A	+	COSMIC
chr1	28337512	28337512	C	A	-	COSMIC
chr1	28477001	28477001	C	T	-	COSMIC
chr1	28477136	28477136	G	A	-	COSMIC
chr1	28555496	28555496	C	T	-	COSMIC
chr1	28599128	28599128	G	A	+	COSMIC
chr1	28599955	28599955	C	T	+	COSMIC
chr1	28660972	28660972	C	T	+	COSMIC
chr1	28785729	28785730	GA	G	+	COSMIC
chr1	29069845	29069845	C	T	+	COSMIC
chr1	29365895	29365895	C	T	+	COSMIC
chr1	29528475	29528475	C	T	-	COSMIC
chr1	29585143	29585143	G	A	+	COSMIC
chr1	29605583	29605583	C	T	+	COSMIC
chr1	29606101	29606101	C	T	+	COSMIC
chr1	29641954	29641954	G	A	+	COSMIC
chr1	29642617	29642617	G	A	+	COSMIC
chr1	29651734	29651734	G	A	+	COSMIC
chr1	29652132	29652132	G	A	+	COSMIC
chr1	31346080	31346080	T	C	-	COSMIC
chr1	31346158	31346158	C	T	-	COSMIC
chr1	31347355	31347355	G	A	-	COSMIC
chr1	31426700	31426700	G	A	-	COSMIC
chr1	31438853	31438853	C	T	-	COSMIC
chr1	31438946	31438946	T	C	-	COSMIC
chr1	31439052	31439052	G	A	-	COSMIC
chr1	31465475	31465475	T	C	-	COSMIC
chr1	31845852	31845852	C	T	-	COSMIC
chr1	32146505	32146505	C	T	-	COSMIC
chr1	32150196	32150196	C	T	-	COSMIC
chr1	32151695	32151695	C	T	-	COSMIC
chr1	32163710	32163710	C	T	-	COSMIC
chr1	32165417	32165417	G	A	-	COSMIC
chr1	32196463	32196464	CC	TT	-	COSMIC
chr1	32196507	32196507	G	A	-	COSMIC
chr1	32203065	32203065	G	A	-	COSMIC
chr1	32203335	32203335	G	A	-	COSMIC
chr1	32207466	32207466	G	A	-	COSMIC
chr1	32210249	32210249	C	A	-	COSMIC
chr1	32279629	32279629	G	A	-	COSMIC
chr1	32280414	32280414	G	T	-	COSMIC
chr1	32646878	32646878	C	T	+	COSMIC
chr1	32671329	32671330	GG	AA	+	COSMIC
chr1	32672631	32672631	C	T	+	COSMIC
chr1	32678163	32678163	C	T	+	COSMIC
chr1	32713083	32713083	G	T	+	COSMIC
chr1	32713189	32713189	G	A	+	COSMIC
chr1	32745488	32745488	G	A	+	COSMIC
chr1	32745587	32745587	C	T	+	COSMIC
chr1	32782332	32782332	C	T	+	COSMIC
chr1	32797380	32797380	G	A	+	COSMIC
chr1	32800539	32800539	T	TG	-	COSMIC
chr1	32849599	32849599	C	A	-	COSMIC
chr1	32936766	32936766	G	A	+	COSMIC
chr1	32937176	32937180	CATGA	C	+	COSMIC
chr1	33117616	33117616	C	G	+	COSMIC
chr1	33123108	33123108	C	A	+	COSMIC
chr1	33138072	33138072	G	A	+	COSMIC
chr1	33160687	33160687	C	G	-	COSMIC
chr1	33237497	33237497	C	T	+	COSMIC
chr1	33354525	33354525	G	A	+	COSMIC
chr1	33363913	33363913	C	G	-	COSMIC
chr1	33402742	33402742	C	T	-	COSMIC
chr1	33480162	33480162	G	A	-	COSMIC
chr1	33736187	33736187	T	C	+	COSMIC
chr1	33794611	33794611	C	G	-	COSMIC
chr1	33794725	33794725	G	A	-	COSMIC
chr1	33795739	33795739	G	A	-	COSMIC
chr1	33795777	33795777	G	A	-	COSMIC
chr1	33836674	33836674	G	T	-	COSMIC
chr1	33840972	33840972	C	T	-	COSMIC
chr1	33954228	33954228	C	A	+	COSMIC
chr1	33956939	33956939	G	A	+	COSMIC
chr1	33957161	33957161	G	A	+	COSMIC
chr1	33959033	33959033	A	G	+	COSMIC
chr1	33959086	33959086	C	T	+	COSMIC
chr1	33990513	33990513	G	A	-	COSMIC
chr1	33999486	33999486	G	A	-	COSMIC
chr1	33999493	33999493	G	A	-	COSMIC
chr1	34011768	34011768	C	T	-	COSMIC
chr1	34038285	34038285	G	A	-	COSMIC
chr1	34046379	34046379	C	T	-	COSMIC
chr1	34046429	34046429	G	T	-	COSMIC
chr1	34052715	34052715	C	T	-	COSMIC
chr1	34070949	34070949	G	A	-	COSMIC
chr1	34080145	34080145	T	C	-	COSMIC
chr1	34090742	34090742	G	A	-	COSMIC
chr1	34090814	34090814	C	T	-	COSMIC
chr1	34102127	34102127	G	A	-	COSMIC
chr1	34102147	34102147	C	T	-	COSMIC
chr1	34112290	34112290	C	T	-	COSMIC
chr1	34128645	34128645	C	T	-	COSMIC
chr1	34128667	34128667	C	T	-	COSMIC
chr1	34164427	34164427	A	T	-	COSMIC
chr1	34166230	34166230	A	C	-	COSMIC
chr1	34182070	34182070	C	T	-	COSMIC
chr1	34191090	34191090	C	T	-	COSMIC
chr1	34192150	34192150	G	C	-	COSMIC
chr1	34192159	34192159	G	A	-	COSMIC
chr1	34204792	34204792	C	T	-	COSMIC
chr1	34208985	34208985	C	T	-	COSMIC
chr1	34209071	34209071	G	A	-	COSMIC
chr1	34285407	34285407	C	T	-	COSMIC
chr1	34291341	34291341	C	T	-	COSMIC
chr1	34312506	34312506	C	T	-	COSMIC
chr1	34383884	34383884	C	T	-	COSMIC
chr1	34401390	34401390	G	A	-	COSMIC
chr1	34554620	34554620	G	A	-	COSMIC
chr1	34663397	34663397	C	T	+	COSMIC
chr1	34666589	34666589	C	T	+	COSMIC
chr1	34677994	34677994	C	T	+	COSMIC
chr1	35223026	35223026	G	A	+	COSMIC
chr1	35223627	35223627	C	T	+	COSMIC
chr1	35227009	35227013	GTCTG	G	+	COSMIC
chr1	35250450	35250450	C	T	+	COSMIC
chr1	35250487	35250487	C	T	+	COSMIC
chr1	35250612	35250612	C	T	+	COSMIC
chr1	35250643	35250643	C	A	+	COSMIC
chr1	35250842	35250842	G	A	+	COSMIC
chr1	35260542	35260542	G	A	+	COSMIC
chr1	35334650	35334650	C	T	-	COSMIC
chr1	35365732	35365732	G	A	-	COSMIC
chr1	35365869	35365869	C	T	-	COSMIC
chr1	35474490	35474490	G	A	-	COSMIC
chr1	35476603	35476603	G	A	-	COSMIC
chr1	35478183	35478183	C	A	-	COSMIC
chr1	35480765	35480766	TA	T	-	COSMIC
chr1	35563095	35563095	C	G	+	COSMIC
chr1	35578940	35578941	GA	G	+	COSMIC
chr1	35579239	35579239	G	A	+	COSMIC
chr1	35579400	35579400	G	T	+	COSMIC
chr1	35579468	35579468	C	A	+	COSMIC
chr1	35579796	35579796	C	T	+	COSMIC
chr1	35579833	35579833	A	C	+	COSMIC
chr1	35579880	35579880	C	T	+	COSMIC
chr1	35580285	35580288	AATA	A	+	COSMIC
chr1	35652836	35652836	C	T	-	COSMIC
chr1	35654934	35654934	C	T	-	COSMIC
chr1	35853091	35853091	G	A	+	COSMIC
chr1	35884071	35884071	G	A	+	COSMIC
chr1	36026698	36026698	G	A	+	COSMIC
chr1	36028080	36028080	C	T	+	COSMIC
chr1	36030903	36030903	G	A	+	COSMIC
chr1	36202125	36202125	C	T	-	COSMIC
chr1	36203671	36203674	CTTC	C	-	COSMIC
chr1	36226051	36226051	G	A	-	COSMIC
chr1	36226201	36226201	C	A	-	COSMIC
chr1	36226206	36226206	T	C	-	COSMIC
chr1	36282548	36282548	C	T	+	COSMIC
chr1	36316489	36316489	G	A	+	COSMIC
chr1	36358783	36358783	G	A	+	COSMIC
chr1	36411332	36411332	G	T	+	COSMIC
chr1	36479559	36479559	G	A	+	COSMIC
chr1	36550664	36550664	G	A	+	COSMIC
chr1	36564441	36564441	C	A	-	COSMIC
chr1	36564491	36564491	C	T	-	COSMIC
chr1	36636771	36636771	G	A	+	COSMIC
chr1	36643702	36643705	GAAG	G	+	COSMIC
chr1	36748231	36748231	C	T	+	COSMIC
chr1	36752132	36752132	C	T	+	COSMIC
chr1	36752310	36752310	C	T	+	COSMIC
chr1	36754830	36754830	C	T	+	COSMIC
chr1	36762318	36762318	G	A	+	COSMIC
chr1	36767160	36767160	C	T	+	COSMIC
chr1	36769491	36769491	G	A	+	COSMIC
chr1	36786157	36786157	A	G	+	COSMIC
chr1	36808981	36808981	G	A	-	COSMIC
chr1	36821015	36821015	A	G	-	COSMIC
chr1	36889029	36889029	G	A	-	COSMIC
chr1	36898067	36898067	T	C	-	COSMIC
chr1	36932400	36932400	G	A	-	COSMIC
chr1	36935289	36935289	C	T	-	COSMIC
chr1	36939086	36939086	G	A	-	COSMIC
chr1	36939140	36939140	C	T	-	COSMIC
chr1	36941192	36941192	C	T	-	COSMIC
chr1	37270752	37270752	G	A	-	COSMIC
chr1	37271784	37271784	G	A	-	COSMIC
chr1	37271822	37271822	C	T	-	COSMIC
chr1	37282758	37282758	C	T	-	COSMIC
chr1	37282846	37282846	G	A	-	COSMIC
chr1	37291299	37291299	G	A	-	COSMIC
chr1	37307519	37307519	G	A	-	COSMIC
chr1	37315979	37315979	G	A	-	COSMIC
chr1	37319258	37319258	A	C	-	COSMIC
chr1	37319269	37319269	G	A	-	COSMIC
chr1	37324731	37324731	C	T	-	COSMIC
chr1	37324825	37324825	C	T	-	COSMIC
chr1	37337877	37337877	C	T	-	COSMIC
chr1	37346245	37346245	G	A	-	COSMIC
chr1	37346268	37346268	G	A	-	COSMIC
chr1	37346392	37346392	G	A	-	COSMIC
chr1	38034731	38034731	C	T	-	COSMIC
chr1	38078466	38078469	TTGC	T	-	COSMIC
chr1	38079564	38079564	G	A	-	COSMIC
chr1	38082190	38082190	G	A	-	COSMIC
chr1	38168962	38168962	G	A	+	COSMIC
chr1	38184055	38184055	C	T	-	COSMIC
chr1	38197144	38197144	C	T	-	COSMIC
chr1	38197176	38197176	G	A	-	COSMIC
chr1	38227478	38227478	C	T	-	COSMIC
chr1	38227511	38227511	C	T	-	COSMIC
chr1	38227557	38227557	C	T	-	COSMIC
chr1	38265462	38265463	GG	AA	+	COSMIC
chr1	38304297	38304297	C	T	-	COSMIC
chr1	38304324	38304324	C	T	-	COSMIC
chr1	38305682	38305682	C	T	-	COSMIC
chr1	38305756	38305756	C	A	-	COSMIC
chr1	38355315	38355315	G	A	-	COSMIC
chr1	38453346	38453346	G	A	-	COSMIC
chr1	38463709	38463709	G	A	-	COSMIC
chr1	38482041	38482041	G	A	+	COSMIC
chr1	39305238	39305238	C	T	-	COSMIC
chr1	39332608	39332608	C	T	-	COSMIC
chr1	39340690	39340690	C	A	-	COSMIC
chr1	39341673	39341673	C	T	-	COSMIC
chr1	39384988	39384988	C	T	-	COSMIC
chr1	39463879	39463879	G	A	+	COSMIC
chr1	39749132	39749132	C	T	+	COSMIC
chr1	39759288	39759288	C	A	+	COSMIC
chr1	39781279	39781279	G	T	+	COSMIC
chr1	39800847	39800847	G	T	+	COSMIC
chr1	39800919	39800919	T	C	+	COSMIC
chr1	39824375	39824375	C	T	+	COSMIC
chr1	39824847	39824847	C	A	+	COSMIC
chr1	39827347	39827347	C	T	+	COSMIC
chr1	39853297	39853297	A	G	+	COSMIC
chr1	39879400	39879400	G	A	+	COSMIC
chr1	39900250	39900250	A	C	+	COSMIC
chr1	39916835	39916835	C	T	+	COSMIC
chr1	39957912	39957912	C	T	+	COSMIC
chr1	40092672	40092672	G	A	-	COSMIC
chr1	40209538	40209538	C	T	+	COSMIC
chr1	40214723	40214723	C	T	+	COSMIC
chr1	40315885	40315885	G	A	-	COSMIC
chr1	40318514	40318514	C	T	-	COSMIC
chr1	40319722	40319722	G	A	-	COSMIC
chr1	40363133	40363133	C	G	-	COSMIC
chr1	40366493	40366493	A	C	-	COSMIC
chr1	40422762	40422762	G	T	+	COSMIC
chr1	40430898	40430898	G	T	+	COSMIC
chr1	40431221	40431221	C	T	+	COSMIC
chr1	40432551	40432551	G	T	+	COSMIC
chr1	40536523	40536523	C	T	+	COSMIC
chr1	40656454	40656454	G	A	+	COSMIC
chr1	40701950	40701950	A	C	+	COSMIC
chr1	40702225	40702225	G	T	+	COSMIC
chr1	40704952	40704952	C	T	+	COSMIC
chr1	40713707	40713709	GTC	G	+	COSMIC
chr1	40713708	40713708	T	G	+	COSMIC
chr1	40717052	40717052	G	A	+	COSMIC
chr1	40723960	40723960	C	T	+	COSMIC
chr1	40756533	40756533	C	T	+	COSMIC
chr1	40768853	40768853	C	T	-	COSMIC
chr1	40775613	40775613	G	A	-	COSMIC
chr1	40776772	40776772	C	T	-	COSMIC
chr1	40872452	40872452	C	T	+	COSMIC
chr1	40872535	40872535	G	T	+	COSMIC
chr1	40878691	40878691	G	T	+	COSMIC
chr1	40879879	40879879	T	C	+	COSMIC
chr1	40928144	40928144	C	T	+	COSMIC
chr1	40929140	40929140	G	T	+	COSMIC
chr1	40929247	40929247	A	G	+	COSMIC
chr1	40945119	40945119	C	T	+	COSMIC
chr1	40954873	40954873	C	A	+	COSMIC
chr1	41012240	41012240	A	G	+	COSMIC
chr1	41094969	41094969	G	A	-	COSMIC
chr1	41101634	41101634	G	A	-	COSMIC
chr1	41107474	41107474	C	T	-	COSMIC
chr1	41223900	41223900	G	C	+	COSMIC
chr1	41232301	41232301	C	T	+	COSMIC
chr1	41283874	41283874	C	T	+	COSMIC
chr1	41285052	41285052	G	A	+	COSMIC
chr1	41300696	41300696	C	T	+	COSMIC
chr1	41454346	41454346	G	T	+	COSMIC
chr1	41514535	41514535	C	T	-	COSMIC
chr1	41990505	41990505	G	A	-	COSMIC
chr1	41990543	41990543	C	T	-	COSMIC
chr1	42046467	42046467	C	T	-	COSMIC
chr1	42048867	42048867	A	AG	-	COSMIC
chr1	42049046	42049046	C	T	-	COSMIC
chr1	42049199	42049199	G	A	-	COSMIC
chr1	42049457	42049457	G	A	-	COSMIC
chr1	42660606	42660606	G	A	-	COSMIC
chr1	42905547	42905547	G	A	-	COSMIC
chr1	43002199	43002201	AAG	A	+	COSMIC
chr1	43032078	43032078	C	T	+	COSMIC
chr1	43102988	43102988	G	A	+	COSMIC
chr1	43110467	43110467	C	T	+	COSMIC
chr1	43111874	43111874	G	T	+	COSMIC
chr1	43161928	43161928	C	T	+	COSMIC
chr1	43162410	43162410	G	C	+	COSMIC
chr1	43166659	43166659	C	T	+	COSMIC
chr1	43213442	43213442	G	A	-	COSMIC
chr1	43215938	43215938	G	A	-	COSMIC
chr1	43223488	43223488	C	T	-	COSMIC
chr1	43224952	43224952	C	G	-	COSMIC
chr1	43224979	43224979	T	A	-	COSMIC
chr1	43225052	43225052	G	A	-	COSMIC
chr1	43240459	43240459	A	G	+	COSMIC
chr1	43296646	43296646	C	T	+	COSMIC
chr1	43317412	43317412	C	T	+	COSMIC
chr1	43392858	43392858	A	G	-	COSMIC
chr1	43395437	43395437	G	A	-	COSMIC
chr1	43647319	43647319	C	T	+	COSMIC
chr1	43650938	43650938	G	A	+	COSMIC
chr1	43675472	43675472	C	T	+	COSMIC
chr1	43738870	43738870	G	A	+	COSMIC
chr1	43774787	43774787	C	T	+	COSMIC
chr1	43775103	43775103	C	T	+	COSMIC
chr1	43775150	43775150	G	A	+	COSMIC
chr1	43775180	43775180	G	A	+	COSMIC
chr1	43777346	43777346	C	T	+	COSMIC
chr1	43777390	43777390	G	A	+	COSMIC
chr1	43777725	43777725	G	A	+	COSMIC
chr1	43779523	43779523	G	A	+	COSMIC
chr1	43779579	43779579	G	T	+	COSMIC
chr1	43783698	43783698	C	T	+	COSMIC
chr1	43806166	43806166	G	A	+	COSMIC
chr1	43814967	43814967	T	C	+	COSMIC
chr1	43814979	43814979	G	A	+	COSMIC
chr1	43815008	43815008	T	A	+	COSMIC
chr1	43815008	43815009	TG	AA	+	COSMIC
chr1	43815008	43815009	TG	GC	+	COSMIC
chr1	43815008	43815017	TGGCAGTTTC	AAAA	+	COSMIC
chr1	43815009	43815009	G	T	+	COSMIC
chr1	43818205	43818205	C	G	+	COSMIC
chr1	43829648	43829648	C	T	-	COSMIC
chr1	43830951	43830951	C	T	-	COSMIC
chr1	43868911	43868911	C	T	+	COSMIC
chr1	43870113	43870113	C	T	+	COSMIC
chr1	43891607	43891607	G	A	+	COSMIC
chr1	43893952	43893952	C	T	+	COSMIC
chr1	43896204	43896204	C	T	+	COSMIC
chr1	43898107	43898108	GG	AA	+	COSMIC
chr1	43909268	43909268	C	T	+	COSMIC
chr1	43909277	43909277	C	T	+	COSMIC
chr1	43912067	43912067	G	A	+	COSMIC
chr1	43917949	43917949	C	T	-	COSMIC
chr1	44019259	44019259	G	A	+	COSMIC
chr1	44056912	44056912	C	T	+	COSMIC
chr1	44069101	44069101	C	T	+	COSMIC
chr1	44071269	44071269	A	G	+	COSMIC
chr1	44085211	44085211	G	A	+	COSMIC
chr1	44085815	44085815	G	A	+	COSMIC
chr1	44086156	44086156	G	A	+	COSMIC
chr1	44086249	44086249	G	A	+	COSMIC
chr1	44087647	44087647	C	T	+	COSMIC
chr1	44133675	44133675	G	T	+	COSMIC
chr1	44360113	44360113	C	T	+	COSMIC
chr1	44386140	44386140	G	A	+	COSMIC
chr1	44422099	44422099	G	A	+	COSMIC
chr1	44422103	44422103	C	T	+	COSMIC
chr1	44422132	44422132	G	A	+	COSMIC
chr1	44437736	44437736	T	C	+	COSMIC
chr1	44442883	44442883	C	A	+	COSMIC
chr1	44450592	44450592	C	T	+	COSMIC
chr1	44456091	44456091	C	T	+	COSMIC
chr1	44466653	44466653	C	A	-	COSMIC
chr1	44468304	44468304	C	T	-	COSMIC
chr1	44476409	44476409	C	T	-	COSMIC
chr1	44687311	44687311	G	A	-	COSMIC
chr1	44818534	44818534	C	T	-	COSMIC
chr1	44878147	44878147	C	T	+	COSMIC
chr1	45115440	45115444	TGGTG	T	+	COSMIC
chr1	45226019	45226019	C	T	+	COSMIC
chr1	45226082	45226082	G	A	+	COSMIC
chr1	45228107	45228107	C	T	+	COSMIC
chr1	45288829	45288829	G	A	-	COSMIC
chr1	45294011	45294011	G	A	-	COSMIC
chr1	45295638	45295638	C	G	-	COSMIC
chr1	45297660	45297660	C	G	-	COSMIC
chr1	45307535	45307535	T	C	-	COSMIC
chr1	45363050	45363050	G	A	-	COSMIC
chr1	45407190	45407190	T	C	-	COSMIC
chr1	45472677	45472677	G	A	-	COSMIC
chr1	45484856	45484856	C	A	-	COSMIC
chr1	45811044	45811044	C	T	-	COSMIC
chr1	45811096	45811096	G	A	-	COSMIC
chr1	45811115	45811115	G	T	-	COSMIC
chr1	45812446	45812446	G	A	-	COSMIC
chr1	45923360	45923360	C	T	-	COSMIC
chr1	45923426	45923426	C	G	-	COSMIC
chr1	46073597	46073597	A	G	+	COSMIC
chr1	46073697	46073697	C	A	+	COSMIC
chr1	46073803	46073803	G	T	+	COSMIC
chr1	46193353	46193353	C	T	-	COSMIC
chr1	46206618	46206618	G	A	-	COSMIC
chr1	46489460	46489460	C	T	+	COSMIC
chr1	46491441	46491441	T	A	+	COSMIC
chr1	46500836	46500836	C	T	+	COSMIC
chr1	46521530	46521530	T	G	-	COSMIC
chr1	46654917	46654917	G	A	-	COSMIC
chr1	46662402	46662402	C	T	-	COSMIC
chr1	46662456	46662456	C	T	-	COSMIC
chr1	46715735	46715735	C	T	+	COSMIC
chr1	46715736	46715736	G	A	+	COSMIC
chr1	46726266	46726266	C	T	+	COSMIC
chr1	46745906	46745906	G	C	-	COSMIC
chr1	46764025	46764025	G	A	-	COSMIC
chr1	46976764	46976764	G	A	+	COSMIC
chr1	46977890	46977890	G	A	+	COSMIC
chr1	46978132	46978132	C	T	+	COSMIC
chr1	47078581	47078581	C	T	-	COSMIC
chr1	47130973	47130973	C	T	-	COSMIC
chr1	47144187	47144187	G	A	-	COSMIC
chr1	47264766	47264766	T	C	+	COSMIC
chr1	47276530	47276530	C	T	+	COSMIC
chr1	47279198	47279198	C	T	+	COSMIC
chr1	47280904	47280904	C	T	+	COSMIC
chr1	47282836	47282836	G	T	+	COSMIC
chr1	47283832	47283832	G	T	+	COSMIC
chr1	47364584	47364584	C	T	-	COSMIC
chr1	47398461	47398461	C	T	-	COSMIC
chr1	47399710	47399710	T	C	-	COSMIC
chr1	47399937	47399937	G	A	-	COSMIC
chr1	47401277	47401277	C	A	-	COSMIC
chr1	47498961	47498961	G	A	+	COSMIC
chr1	47498962	47498962	C	T	+	COSMIC
chr1	47512186	47512186	C	T	+	COSMIC
chr1	47515149	47515149	C	T	+	COSMIC
chr1	47533302	47533302	C	T	+	COSMIC
chr1	47560258	47560258	A	C	+	COSMIC
chr1	47606542	47606542	C	T	+	COSMIC
chr1	47689747	47689747	G	T	-	COSMIC
chr1	47746097	47746097	C	T	-	COSMIC
chr1	47746274	47746274	G	T	-	COSMIC
chr1	47767909	47767909	C	T	-	COSMIC
chr1	48688523	48688523	A	T	+	COSMIC
chr1	48704994	48704994	G	A	+	COSMIC
chr1	48705040	48705040	G	A	+	COSMIC
chr1	48771466	48771466	C	T	-	COSMIC
chr1	48771547	48771547	C	A	-	COSMIC
chr1	48825413	48825413	G	A	-	COSMIC
chr1	49052793	49052793	G	A	-	COSMIC
chr1	49100185	49100185	C	T	-	COSMIC
chr1	49201994	49201994	C	T	-	COSMIC
chr1	49224725	49224725	G	A	-	COSMIC
chr1	50317182	50317182	T	C	-	COSMIC
chr1	50659454	50659454	G	A	+	COSMIC
chr1	50666695	50666695	C	T	+	COSMIC
chr1	50666792	50666792	G	A	+	COSMIC
chr1	51048372	51048372	C	G	-	COSMIC
chr1	51735722	51735722	G	T	+	COSMIC
chr1	51753908	51753908	C	T	-	COSMIC
chr1	51775086	51775086	C	A	-	COSMIC
chr1	51887524	51887524	C	A	-	COSMIC
chr1	52275032	52275032	C	T	-	COSMIC
chr1	52344197	52344197	C	T	-	COSMIC
chr1	52403041	52403041	T	C	-	COSMIC
chr1	52490196	52490196	C	T	-	COSMIC
chr1	52499073	52499100	CCGCCACCTGAGGTCCCGCGATCGGGCC	C	-	COSMIC
chr1	52703332	52703332	C	T	+	COSMIC
chr1	52703442	52703442	G	T	+	COSMIC
chr1	52704037	52704037	G	A	+	COSMIC
chr1	52798566	52798566	A	G	+	COSMIC
chr1	52823340	52823340	C	T	-	COSMIC
chr1	52838913	52838913	G	A	-	COSMIC
chr1	52859263	52859263	G	A	-	COSMIC
chr1	52859322	52859322	G	A	-	COSMIC
chr1	52879658	52879658	C	T	+	COSMIC
chr1	52941000	52941000	T	C	-	COSMIC
chr1	52956410	52956410	C	T	-	COSMIC
chr1	53267785	53267785	A	T	+	COSMIC
chr1	53320240	53320240	C	T	+	COSMIC
chr1	53347209	53347211	AAC	A	+	COSMIC
chr1	53372181	53372181	G	A	-	COSMIC
chr1	53377283	53377283	G	A	-	COSMIC
chr1	53535477	53535477	C	T	+	COSMIC
chr1	53547822	53547822	G	A	+	COSMIC
chr1	53553759	53553759	C	T	-	COSMIC
chr1	53676857	53676857	C	T	+	COSMIC
chr1	53699276	53699276	C	T	-	COSMIC
chr1	53701267	53701267	A	T	-	COSMIC
chr1	53732242	53732242	G	A	-	COSMIC
chr1	53925654	53925654	C	T	+	COSMIC
chr1	53930456	53930456	G	A	+	COSMIC
chr1	53986418	53986418	C	T	-	COSMIC
chr1	54060199	54060199	G	A	-	COSMIC
chr1	54238156	54238156	C	T	-	COSMIC
chr1	54252924	54252924	C	T	-	COSMIC
chr1	54337050	54337050	C	T	-	COSMIC
chr1	54337051	54337051	G	A	-	COSMIC
chr1	54359925	54359925	G	A	+	COSMIC
chr1	54387365	54387365	C	T	-	COSMIC
chr1	54605326	54605326	G	GGG	-	COSMIC
chr1	54683856	54683856	C	G	+	COSMIC
chr1	54870569	54870569	C	T	-	COSMIC
chr1	55073641	55073641	C	T	+	COSMIC
chr1	55076139	55076168	ACTCCACATTCAGACCGTCATCCCCAGGCA	A	-	COSMIC
chr1	55096492	55096492	G	A	+	COSMIC
chr1	55118697	55118697	C	T	+	COSMIC
chr1	55136553	55136553	C	T	+	COSMIC
chr1	55138773	55138773	C	T	+	COSMIC
chr1	55194063	55194063	G	C	+	COSMIC
chr1	55224781	55224781	G	T	-	COSMIC
chr1	55251777	55251777	C	T	-	COSMIC
chr1	55337260	55337260	G	A	-	COSMIC
chr1	55451977	55451977	G	A	+	COSMIC
chr1	55505552	55505552	A	ACTG	+	COSMIC
chr1	55509579	55509579	T	A	+	COSMIC
chr1	55518416	55518416	C	T	+	COSMIC
chr1	55529042	55529042	G	A	+	COSMIC
chr1	55566603	55566603	G	A	-	COSMIC
chr1	55586426	55586426	G	A	-	COSMIC
chr1	55590163	55590163	G	A	-	COSMIC
chr1	55600078	55600079	GG	AA	-	COSMIC
chr1	55603309	55603309	T	C	-	COSMIC
chr1	55607328	55607328	G	A	-	COSMIC
chr1	55637251	55637251	G	A	-	COSMIC
chr1	56977735	56977735	C	T	-	COSMIC
chr1	57140173	57140173	C	T	+	COSMIC
chr1	57157092	57157092	G	T	+	COSMIC
chr1	57161663	57161663	C	T	+	COSMIC
chr1	57161723	57161723	C	T	+	COSMIC
chr1	57161759	57161759	C	T	+	COSMIC
chr1	57169962	57169962	G	T	+	COSMIC
chr1	57170075	57170075	G	A	+	COSMIC
chr1	57171852	57171852	G	A	+	COSMIC
chr1	57173243	57173243	A	G	+	COSMIC
chr1	57173294	57173294	A	G	+	COSMIC
chr1	57189326	57189326	T	C	-	COSMIC
chr1	57206385	57206385	G	A	-	COSMIC
chr1	57206386	57206386	A	G	-	COSMIC
chr1	57221585	57221585	G	A	-	COSMIC
chr1	57233561	57233561	G	A	-	COSMIC
chr1	57233578	57233578	A	G	-	COSMIC
chr1	57254703	57254703	C	T	-	COSMIC
chr1	57257961	57257961	C	T	-	COSMIC
chr1	57347158	57347158	G	A	+	COSMIC
chr1	57349331	57349331	G	A	+	COSMIC
chr1	57372354	57372354	G	T	+	COSMIC
chr1	57373736	57373736	C	T	+	COSMIC
chr1	57378146	57378146	G	A	+	COSMIC
chr1	57383376	57383376	C	T	+	COSMIC
chr1	57397551	57397551	C	T	-	COSMIC
chr1	57399055	57399055	G	A	-	COSMIC
chr1	57406582	57406582	C	T	-	COSMIC
chr1	57406671	57406671	C	T	-	COSMIC
chr1	57411568	57411568	T	C	-	COSMIC
chr1	57411626	57411626	G	T	-	COSMIC
chr1	57476857	57476857	C	A	-	COSMIC
chr1	57481088	57481088	G	A	-	COSMIC
chr1	57499062	57499062	C	T	-	COSMIC
chr1	57602312	57602312	G	A	-	COSMIC
chr1	58999994	58999994	C	A	-	COSMIC
chr1	59002259	59002259	T	C	-	COSMIC
chr1	59139252	59139252	G	A	-	COSMIC
chr1	59248409	59248409	C	T	-	COSMIC
chr1	59248584	59248584	G	A	-	COSMIC
chr1	59248649	59248649	T	C	-	COSMIC
chr1	59811931	59811931	G	A	+	COSMIC
chr1	60073504	60073504	C	T	+	COSMIC
chr1	60228249	60228249	A	G	+	COSMIC
chr1	60456397	60456397	G	A	-	COSMIC
chr1	60476071	60476071	C	T	-	COSMIC
chr1	60505678	60505678	G	A	-	COSMIC
chr1	61553986	61553986	C	A	+	COSMIC
chr1	61554319	61554319	G	A	+	COSMIC
chr1	62175038	62175038	C	T	-	COSMIC
chr1	62228765	62228765	T	C	+	COSMIC
chr1	62231957	62231957	C	T	+	COSMIC
chr1	62253633	62253633	G	A	+	COSMIC
chr1	62263013	62263013	C	T	+	COSMIC
chr1	62330053	62330053	G	A	+	COSMIC
chr1	62330075	62330075	G	T	+	COSMIC
chr1	62672358	62672358	G	A	+	COSMIC
chr1	62672582	62672582	G	T	+	COSMIC
chr1	62675593	62675593	G	A	+	COSMIC
chr1	62675691	62675694	GGAA	G	+	COSMIC
chr1	62675768	62675768	A	G	+	COSMIC
chr1	62676250	62676254	CTAAC	C	+	COSMIC
chr1	62676612	62676612	A	G	+	COSMIC
chr1	62703995	62703995	C	G	-	COSMIC
chr1	62728927	62728927	C	T	-	COSMIC
chr1	62728928	62728928	G	A	-	COSMIC
chr1	62737155	62737155	G	A	-	COSMIC
chr1	62740017	62740017	T	C	-	COSMIC
chr1	62740529	62740529	G	A	-	COSMIC
chr1	62910567	62910567	C	T	+	COSMIC
chr1	62916019	62916019	C	G	+	COSMIC
chr1	62939755	62939755	G	A	-	COSMIC
chr1	62960062	62960062	G	A	-	COSMIC
chr1	63001171	63001171	C	T	-	COSMIC
chr1	63008322	63008322	C	T	-	COSMIC
chr1	63018423	63018423	G	A	-	COSMIC
chr1	63021531	63021531	C	T	-	COSMIC
chr1	63070330	63070330	G	A	+	COSMIC
chr1	63090943	63090943	T	A	-	COSMIC
chr1	63789206	63789206	G	A	+	COSMIC
chr1	63902566	63902566	C	T	+	COSMIC
chr1	64515405	64515405	C	T	+	COSMIC
chr1	64643492	64643492	G	A	+	COSMIC
chr1	64672525	64672525	C	T	+	COSMIC
chr1	65068538	65068538	C	T	+	COSMIC
chr1	65131775	65131775	C	A	+	COSMIC
chr1	65146959	65146959	C	T	+	COSMIC
chr1	65147750	65147750	C	T	+	COSMIC
chr1	65278472	65278472	C	T	+	COSMIC
chr1	65305399	65305399	A	G	-	COSMIC
chr1	65309805	65309805	G	A	-	COSMIC
chr1	65310503	65310503	T	A	-	COSMIC
chr1	65310517	65310517	C	T	-	COSMIC
chr1	65311203	65311203	C	A	-	COSMIC
chr1	65311203	65311203	C	G	-	COSMIC
chr1	65311228	65311228	C	T	-	COSMIC
chr1	65312347	65312347	C	A	-	COSMIC
chr1	65312386	65312386	C	A	-	COSMIC
chr1	65312387	65312387	C	A	-	COSMIC
chr1	65321245	65321245	C	T	-	COSMIC
chr1	65325832	65325833	CG	C	-	COSMIC
chr1	65332611	65332611	C	T	-	COSMIC
chr1	65332714	65332714	T	G	-	COSMIC
chr1	65339110	65339111	CT	C	-	COSMIC
chr1	65656473	65656473	G	A	+	COSMIC
chr1	65691814	65691814	T	C	+	COSMIC
chr1	65855051	65855051	G	T	+	COSMIC
chr1	65864496	65864496	C	G	+	COSMIC
chr1	65867540	65867540	C	T	+	COSMIC
chr1	66036155	66036155	G	T	+	COSMIC
chr1	66067209	66067209	C	T	+	COSMIC
chr1	66102268	66102268	C	A	+	COSMIC
chr1	66102431	66102431	C	A	+	COSMIC
chr1	66384317	66384317	C	T	+	COSMIC
chr1	66458597	66458597	C	A	+	COSMIC
chr1	66829220	66829220	C	T	+	COSMIC
chr1	66833737	66833737	G	A	+	COSMIC
chr1	66838112	66838112	C	A	+	COSMIC
chr1	67147567	67147567	C	A	+	COSMIC
chr1	67148037	67148037	C	T	+	COSMIC
chr1	67184977	67184977	G	A	+	COSMIC
chr1	67207086	67207086	C	T	+	COSMIC
chr1	67220432	67220432	C	T	+	COSMIC
chr1	67241977	67241977	T	G	+	COSMIC
chr1	67263829	67263829	C	T	-	COSMIC
chr1	67292737	67292738	TA	T	-	COSMIC
chr1	67301419	67301419	A	C	-	COSMIC
chr1	67306238	67306238	C	T	-	COSMIC
chr1	67390425	67390426	CT	C	-	COSMIC
chr1	67411947	67411948	AC	TT	+	COSMIC
chr1	67486115	67486115	G	A	-	COSMIC
chr1	67558873	67558878	TTTCAT	T	-	COSMIC
chr1	67559177	67559177	G	A	-	COSMIC
chr1	67666529	67666529	G	A	+	COSMIC
chr1	67724202	67724202	C	T	+	COSMIC
chr1	67724321	67724321	C	T	+	COSMIC
chr1	68512683	68512683	C	T	-	COSMIC
chr1	68512685	68512685	C	T	-	COSMIC
chr1	68910517	68910517	C	T	-	COSMIC
chr1	68910558	68910558	C	T	-	COSMIC
chr1	68914341	68914341	C	T	-	COSMIC
chr1	68944921	68944921	G	T	-	COSMIC
chr1	68944985	68944985	G	A	-	COSMIC
chr1	68954074	68954074	A	G	-	COSMIC
chr1	70225900	70225900	C	T	+	COSMIC
chr1	70226019	70226019	C	T	+	COSMIC
chr1	70226067	70226067	A	G	+	COSMIC
chr1	70452064	70452064	C	A	+	COSMIC
chr1	70486792	70486792	G	A	+	COSMIC
chr1	70488846	70488846	G	A	+	COSMIC
chr1	70503882	70503882	G	T	+	COSMIC
chr1	70504011	70504011	C	T	+	COSMIC
chr1	70504190	70504190	G	A	+	COSMIC
chr1	70504692	70504692	C	CA	+	COSMIC
chr1	70504985	70504985	G	A	+	COSMIC
chr1	70505012	70505012	G	T	+	COSMIC
chr1	70505179	70505179	G	A	+	COSMIC
chr1	70518798	70518798	G	A	+	COSMIC
chr1	70518803	70518803	T	A	+	COSMIC
chr1	70541780	70541780	G	A	+	COSMIC
chr1	70541809	70541809	G	A	+	COSMIC
chr1	70555442	70555442	T	G	+	COSMIC
chr1	70616871	70616871	G	T	-	COSMIC
chr1	70639162	70639162	C	T	-	COSMIC
chr1	70641557	70641557	G	A	-	COSMIC
chr1	70703152	70703152	C	T	+	COSMIC
chr1	70710389	70710389	C	T	+	COSMIC
chr1	70890067	70890067	G	A	+	COSMIC
chr1	70897834	70897834	C	T	+	COSMIC
chr1	70899556	70899556	C	G	+	COSMIC
chr1	71532579	71532579	C	T	-	COSMIC
chr1	71544139	71544139	C	T	-	COSMIC
chr1	71544351	71544351	G	A	-	COSMIC
chr1	72076745	72076745	G	A	-	COSMIC
chr1	72163797	72163797	A	T	-	COSMIC
chr1	72163820	72163820	T	G	-	COSMIC
chr1	74506922	74506922	A	C	-	COSMIC
chr1	74507037	74507037	A	G	-	COSMIC
chr1	74507042	74507042	G	A	-	COSMIC
chr1	74507380	74507380	C	A	-	COSMIC
chr1	74507410	74507410	C	T	-	COSMIC
chr1	74507545	74507545	G	A	-	COSMIC
chr1	74648371	74648371	G	A	-	COSMIC
chr1	74670342	74670342	G	A	+	COSMIC
chr1	74716374	74716374	G	A	+	COSMIC
chr1	74797199	74797199	A	G	+	COSMIC
chr1	74808832	74808832	G	A	+	COSMIC
chr1	74819696	74819696	C	T	+	COSMIC
chr1	74819697	74819697	G	A	+	COSMIC
chr1	74835124	74835124	C	T	+	COSMIC
chr1	74957900	74957900	C	T	+	COSMIC
chr1	74957901	74957901	G	A	+	COSMIC
chr1	75005960	75005960	G	T	+	COSMIC
chr1	75037079	75037079	G	A	-	COSMIC
chr1	75038215	75038215	C	T	-	COSMIC
chr1	75038282	75038282	C	T	-	COSMIC
chr1	75038462	75038462	C	T	-	COSMIC
chr1	75038471	75038471	G	T	-	COSMIC
chr1	75038710	75038710	C	A	-	COSMIC
chr1	75038872	75038872	C	T	-	COSMIC
chr1	75038883	75038883	C	A	-	COSMIC
chr1	75038884	75038884	C	A	-	COSMIC
chr1	75039149	75039149	C	T	-	COSMIC
chr1	75055688	75055689	CC	TG	-	COSMIC
chr1	75065508	75065508	C	T	-	COSMIC
chr1	75072309	75072309	C	T	-	COSMIC
chr1	75097440	75097440	C	T	-	COSMIC
chr1	75107088	75107088	G	T	-	COSMIC
chr1	75114977	75114977	G	A	-	COSMIC
chr1	75139181	75139181	C	T	-	COSMIC
chr1	75202277	75202277	A	G	+	COSMIC
chr1	75606714	75606714	T	C	+	COSMIC
chr1	75622602	75622602	C	T	+	COSMIC
chr1	75622726	75622726	G	T	+	COSMIC
chr1	75626549	75626549	C	A	+	COSMIC
chr1	75684234	75684234	C	T	-	COSMIC
chr1	75685015	75685015	G	T	-	COSMIC
chr1	75685020	75685020	C	T	-	COSMIC
chr1	75685021	75685021	G	A	-	COSMIC
chr1	75708605	75708605	C	T	-	COSMIC
chr1	75862289	75862289	G	A	-	COSMIC
chr1	76198353	76198353	T	G	+	COSMIC
chr1	76205779	76205779	G	A	+	COSMIC
chr1	76254926	76254926	G	A	+	COSMIC
chr1	76257950	76257950	C	T	+	COSMIC
chr1	76257984	76257984	C	T	+	COSMIC
chr1	76272778	76272778	C	A	+	COSMIC
chr1	76313898	76313898	A	C	+	COSMIC
chr1	76343855	76343855	G	T	+	COSMIC
chr1	76349427	76349427	G	T	+	COSMIC
chr1	76378515	76378515	G	T	+	COSMIC
chr1	76779491	76779491	G	T	+	COSMIC
chr1	76779647	76779647	G	A	+	COSMIC
chr1	76877778	76877778	G	A	+	COSMIC
chr1	76877830	76877830	A	G	+	COSMIC
chr1	76877855	76877855	C	T	+	COSMIC
chr1	76877876	76877876	G	A	+	COSMIC
chr1	76877903	76877903	T	C	+	COSMIC
chr1	76877919	76877919	C	T	+	COSMIC
chr1	77510258	77510258	C	A	+	COSMIC
chr1	77620260	77620260	C	T	-	COSMIC
chr1	77627341	77627341	G	A	-	COSMIC
chr1	77759507	77759507	C	T	+	COSMIC
chr1	77806132	77806132	G	A	+	COSMIC
chr1	78041807	78041807	A	G	-	COSMIC
chr1	78098001	78098001	G	A	-	COSMIC
chr1	78194070	78194070	C	T	-	COSMIC
chr1	78207369	78207369	C	T	-	COSMIC
chr1	78324724	78324724	T	G	+	COSMIC
chr1	78383348	78383348	G	T	+	COSMIC
chr1	78407850	78407850	G	A	+	COSMIC
chr1	78426137	78426138	TG	T	-	COSMIC
chr1	78428511	78428511	G	A	-	COSMIC
chr1	78429369	78429369	C	T	-	COSMIC
chr1	78546461	78546461	G	A	+	COSMIC
chr1	78585115	78585115	G	T	+	COSMIC
chr1	78958623	78958623	G	A	+	COSMIC
chr1	78959186	78959186	C	T	+	COSMIC
chr1	79093736	79093736	C	T	+	COSMIC
chr1	79116109	79116109	A	G	+	COSMIC
chr1	79120789	79120789	T	C	+	COSMIC
chr1	79125147	79125147	C	T	+	COSMIC
chr1	79383653	79383653	A	G	-	COSMIC
chr1	82372776	82372776	C	T	+	COSMIC
chr1	82408790	82408790	C	T	+	COSMIC
chr1	82408841	82408841	C	T	+	COSMIC
chr1	82408979	82408979	G	A	+	COSMIC
chr1	82409069	82409069	G	A	+	COSMIC
chr1	82409144	82409144	C	T	+	COSMIC
chr1	82409389	82409389	C	T	+	COSMIC
chr1	82417706	82417706	G	A	+	COSMIC
chr1	82434892	82434892	A	T	+	COSMIC
chr1	82434986	82434986	G	A	+	COSMIC
chr1	82436211	82436211	G	C	+	COSMIC
chr1	82447508	82447508	G	A	+	COSMIC
chr1	82447514	82447514	G	A	+	COSMIC
chr1	84376944	84376944	C	T	-	COSMIC
chr1	84610051	84610051	G	T	+	COSMIC
chr1	84649790	84649790	T	C	+	COSMIC
chr1	84679969	84679969	C	T	+	COSMIC
chr1	84880274	84880274	G	A	+	COSMIC
chr1	84880381	84880381	G	A	+	COSMIC
chr1	84961130	84961130	G	T	+	COSMIC
chr1	85018771	85018772	GA	G	+	COSMIC
chr1	85020800	85020800	C	T	-	COSMIC
chr1	85127939	85127939	G	T	-	COSMIC
chr1	85395248	85395248	G	A	-	COSMIC
chr1	85397198	85397198	A	G	-	COSMIC
chr1	85422116	85422116	A	G	-	COSMIC
chr1	85431363	85431363	T	C	-	COSMIC
chr1	85499866	85499866	A	T	-	COSMIC
chr1	85510878	85510878	G	A	-	COSMIC
chr1	85560203	85560203	C	A	+	COSMIC
chr1	85656004	85656004	C	T	-	COSMIC
chr1	85656323	85656323	C	A	-	COSMIC
chr1	85733523	85733523	C	T	-	COSMIC
chr1	85787185	85787185	C	T	-	COSMIC
chr1	86047742	86047742	G	T	+	COSMIC
chr1	86048591	86048591	G	A	+	COSMIC
chr1	86171989	86171989	G	A	-	COSMIC
chr1	86173671	86173671	C	T	-	COSMIC
chr1	86196342	86196342	G	A	-	COSMIC
chr1	86340334	86340334	G	A	-	COSMIC
chr1	86453338	86453338	C	A	-	COSMIC
chr1	86482850	86482850	C	A	-	COSMIC
chr1	86515835	86515835	G	A	-	COSMIC
chr1	86591291	86591291	C	T	-	COSMIC
chr1	86822215	86822215	C	T	-	COSMIC
chr1	86852674	86852674	C	A	-	COSMIC
chr1	86904649	86904649	G	A	+	COSMIC
chr1	86904671	86904671	C	G	+	COSMIC
chr1	86951066	86951066	C	T	+	COSMIC
chr1	86959931	86959931	C	T	+	COSMIC
chr1	86960110	86960110	G	A	+	COSMIC
chr1	87029432	87029432	A	AA	+	COSMIC
chr1	87033290	87033290	C	A	+	COSMIC
chr1	87036874	87036874	G	A	+	COSMIC
chr1	87043729	87043729	C	T	+	COSMIC
chr1	87104586	87104586	G	A	+	COSMIC
chr1	87549881	87549881	G	A	+	COSMIC
chr1	87805290	87805290	C	T	+	COSMIC
chr1	89237133	89237133	C	T	+	COSMIC
chr1	89250484	89250487	TTCT	T	+	COSMIC
chr1	89271636	89271636	G	A	+	COSMIC
chr1	89299057	89299057	C	T	+	COSMIC
chr1	89325691	89325691	G	A	-	COSMIC
chr1	89325833	89325833	C	T	-	COSMIC
chr1	89408756	89408756	C	T	-	COSMIC
chr1	89414882	89414882	C	T	-	COSMIC
chr1	89414893	89414893	G	T	-	COSMIC
chr1	89448518	89448518	C	T	-	COSMIC
chr1	89448597	89448597	C	A	-	COSMIC
chr1	89448995	89448995	C	T	-	COSMIC
chr1	89486336	89486336	C	T	-	COSMIC
chr1	89519075	89519075	G	A	-	COSMIC
chr1	89521784	89521784	G	A	-	COSMIC
chr1	89522749	89522749	C	T	-	COSMIC
chr1	89582674	89582674	C	G	-	COSMIC
chr1	89585952	89585952	G	A	-	COSMIC
chr1	89598020	89598020	G	A	-	COSMIC
chr1	89616080	89616080	G	T	-	COSMIC
chr1	89650990	89650990	C	A	-	COSMIC
chr1	89660980	89660980	C	A	-	COSMIC
chr1	89662879	89662879	G	T	-	COSMIC
chr1	89729576	89729576	G	A	-	COSMIC
chr1	89729594	89729594	C	T	-	COSMIC
chr1	89729595	89729595	G	A	-	COSMIC
chr1	89735134	89735134	C	T	-	COSMIC
chr1	89845978	89845978	C	T	+	COSMIC
chr1	89849751	89849751	G	A	+	COSMIC
chr1	89849839	89849839	G	A	+	COSMIC
chr1	90058350	90058350	G	T	+	COSMIC
chr1	90178699	90178699	G	C	+	COSMIC
chr1	90178828	90178828	G	T	+	COSMIC
chr1	90179160	90179160	G	A	+	COSMIC
chr1	90179730	90179730	C	T	+	COSMIC
chr1	90399253	90399253	C	T	+	COSMIC
chr1	90399282	90399282	G	A	+	COSMIC
chr1	90400677	90400677	C	T	+	COSMIC
chr1	90400781	90400781	C	T	+	COSMIC
chr1	90473079	90473079	G	A	+	COSMIC
chr1	90478724	90478724	G	A	+	COSMIC
chr1	91403434	91403434	C	T	-	COSMIC
chr1	91404360	91404360	C	T	-	COSMIC
chr1	91406039	91406040	CT	C	-	COSMIC
chr1	91406192	91406192	G	T	-	COSMIC
chr1	91778938	91778938	G	A	-	COSMIC
chr1	91781407	91781407	G	A	-	COSMIC
chr1	91781509	91781509	C	T	-	COSMIC
chr1	91843964	91843964	T	G	-	COSMIC
chr1	91844691	91844691	C	A	-	COSMIC
chr1	91846537	91846537	C	T	-	COSMIC
chr1	91846539	91846539	G	A	-	COSMIC
chr1	91967364	91967365	AA	A	+	COSMIC
chr1	91973480	91973480	A	G	+	COSMIC
chr1	91977174	91977174	G	A	+	COSMIC
chr1	91977351	91977351	C	A	+	COSMIC
chr1	92182142	92182142	G	A	-	COSMIC
chr1	92193247	92193247	G	T	-	COSMIC
chr1	92195464	92195464	T	C	-	COSMIC
chr1	92200407	92200407	C	T	-	COSMIC
chr1	92430257	92430257	C	T	+	COSMIC
chr1	92442839	92442839	G	T	+	COSMIC
chr1	92442915	92442915	G	A	+	COSMIC
chr1	92445134	92445134	C	T	+	COSMIC
chr1	92446579	92446579	C	T	+	COSMIC
chr1	92470105	92470105	G	A	+	COSMIC
chr1	92508495	92508495	G	A	+	COSMIC
chr1	92511121	92511122	TG	T	+	COSMIC
chr1	92528676	92528676	G	A	+	COSMIC
chr1	92709824	92709824	G	T	+	COSMIC
chr1	92712183	92712183	G	T	-	COSMIC
chr1	92941605	92941605	G	A	-	COSMIC
chr1	92944146	92944146	A	G	-	COSMIC
chr1	93101826	93101826	C	A	-	COSMIC
chr1	93159365	93159366	AT	A	-	COSMIC
chr1	93306176	93306176	G	T	+	COSMIC
chr1	93312748	93312748	G	T	-	COSMIC
chr1	93316437	93316442	CAAAGT	C	-	COSMIC
chr1	93575839	93575839	C	T	+	COSMIC
chr1	93575840	93575840	G	A	+	COSMIC
chr1	93594884	93594884	C	T	+	COSMIC
chr1	93594885	93594885	G	A	+	COSMIC
chr1	93620369	93620369	C	T	-	COSMIC
chr1	93649649	93649649	C	T	+	COSMIC
chr1	93652038	93652038	A	T	+	COSMIC
chr1	93680314	93680314	G	T	+	COSMIC
chr1	93683309	93683309	G	T	+	COSMIC
chr1	93720074	93720074	G	A	+	COSMIC
chr1	93965033	93965033	C	T	+	COSMIC
chr1	93987691	93987691	C	T	+	COSMIC
chr1	94033331	94033331	C	T	-	COSMIC
chr1	94140341	94140341	C	T	-	COSMIC
chr1	94342201	94342201	C	T	-	COSMIC
chr1	94342647	94342647	C	T	-	COSMIC
chr1	94463508	94463508	G	A	-	COSMIC
chr1	94466426	94466426	G	A	-	COSMIC
chr1	94474318	94474318	C	T	-	COSMIC
chr1	94487500	94487500	C	A	-	COSMIC
chr1	94496610	94496610	C	T	-	COSMIC
chr1	94497437	94497437	G	A	-	COSMIC
chr1	94522197	94522197	G	T	-	COSMIC
chr1	94543309	94543309	G	A	-	COSMIC
chr1	94640092	94640092	C	T	-	COSMIC
chr1	94640249	94640249	C	T	-	COSMIC
chr1	94643197	94643197	G	A	-	COSMIC
chr1	94643276	94643276	C	T	-	COSMIC
chr1	94645489	94645489	G	A	-	COSMIC
chr1	94650597	94650597	C	T	-	COSMIC
chr1	94651027	94651027	G	A	-	COSMIC
chr1	94654419	94654419	G	C	-	COSMIC
chr1	94953461	94953461	G	A	+	COSMIC
chr1	94955291	94955291	C	T	+	COSMIC
chr1	94964528	94964528	C	T	+	COSMIC
chr1	94972162	94972162	C	T	+	COSMIC
chr1	94998782	94998782	C	T	-	COSMIC
chr1	95357931	95357932	CT	C	+	COSMIC
chr1	95365021	95365021	C	T	-	COSMIC
chr1	95368739	95368739	A	C	-	COSMIC
chr1	95615767	95615767	T	G	+	COSMIC
chr1	95710108	95710108	C	T	+	COSMIC
chr1	97216993	97216993	G	A	+	COSMIC
chr1	97544581	97544581	G	T	-	COSMIC
chr1	97547896	97547896	G	T	-	COSMIC
chr1	97548026	97548026	C	T	-	COSMIC
chr1	97564116	97564116	C	A	-	COSMIC
chr1	97700485	97700485	G	A	-	COSMIC
chr1	97770886	97770886	C	T	-	COSMIC
chr1	97839164	97839164	A	C	-	COSMIC
chr1	97839182	97839182	G	A	-	COSMIC
chr1	97981340	97981340	C	T	-	COSMIC
chr1	97981341	97981341	G	A	-	COSMIC
chr1	97981407	97981407	C	T	-	COSMIC
chr1	98015165	98015165	G	A	-	COSMIC
chr1	98015267	98015267	C	T	-	COSMIC
chr1	98039426	98039426	C	T	-	COSMIC
chr1	98058899	98058899	C	T	-	COSMIC
chr1	98164976	98164976	G	A	-	COSMIC
chr1	99161101	99161101	C	T	+	COSMIC
chr1	99161128	99161128	A	C	+	COSMIC
chr1	99422174	99422174	G	A	-	COSMIC
chr1	99762406	99762406	G	T	+	COSMIC
chr1	99764662	99764662	G	A	+	COSMIC
chr1	99767376	99767376	C	T	+	COSMIC
chr1	99771528	99771528	G	A	+	COSMIC
chr1	99771530	99771530	G	A	+	COSMIC
chr1	99771566	99771566	G	C	+	COSMIC
chr1	99771601	99771601	C	T	+	COSMIC
chr1	99771647	99771647	G	A	+	COSMIC
chr1	99772549	99772549	C	A	+	COSMIC
chr1	100152323	100152323	C	T	+	COSMIC
chr1	100154788	100154788	G	A	+	COSMIC
chr1	100176425	100176425	C	T	-	COSMIC
chr1	100212941	100212941	C	T	-	COSMIC
chr1	100327856	100327856	T	G	+	COSMIC
chr1	100376324	100376324	C	T	+	COSMIC
chr1	100382266	100382266	G	A	+	COSMIC
chr1	100534099	100534099	C	T	+	COSMIC
chr1	100573184	100573184	C	T	-	COSMIC
chr1	100575913	100575913	C	T	-	COSMIC
chr1	100587028	100587028	G	A	-	COSMIC
chr1	100598755	100598755	C	T	+	COSMIC
chr1	100624848	100624848	G	A	-	COSMIC
chr1	100626118	100626118	C	T	-	COSMIC
chr1	100733722	100733722	C	T	+	COSMIC
chr1	100756976	100756976	G	T	+	COSMIC
chr1	100949997	100949997	G	A	+	COSMIC
chr1	100964540	100964540	G	T	+	COSMIC
chr1	101186182	101186182	C	T	+	COSMIC
chr1	101196837	101196837	G	A	+	COSMIC
chr1	101196853	101196853	G	A	+	COSMIC
chr1	101200183	101200183	G	A	+	COSMIC
chr1	101705330	101705330	G	A	+	COSMIC
chr1	101705339	101705339	G	A	+	COSMIC
chr1	101705606	101705606	G	T	+	COSMIC
chr1	102270254	102270254	C	T	-	COSMIC
chr1	102290603	102290603	G	A	-	COSMIC
chr1	103345240	103345240	G	A	-	COSMIC
chr1	103345334	103345334	T	G	-	COSMIC
chr1	103347269	103347269	A	C	-	COSMIC
chr1	103348767	103348767	T	A	-	COSMIC
chr1	103412406	103412406	G	A	-	COSMIC
chr1	103444294	103444294	G	A	-	COSMIC
chr1	103453212	103453212	G	A	-	COSMIC
chr1	103461460	103461460	G	T	-	COSMIC
chr1	103471859	103471859	C	T	-	COSMIC
chr1	103478016	103478016	T	A	-	COSMIC
chr1	103480147	103480147	G	A	-	COSMIC
chr1	103488405	103488405	C	T	-	COSMIC
chr1	103491079	103491079	C	A	-	COSMIC
chr1	103491775	103491775	C	T	-	COSMIC
chr1	103491861	103491861	C	A	-	COSMIC
chr1	104070332	104070332	G	T	+	COSMIC
chr1	104236035	104236035	T	G	-	COSMIC
chr1	107599813	107599813	A	G	+	COSMIC
chr1	107599898	107599898	C	A	+	COSMIC
chr1	107867346	107867346	C	T	+	COSMIC
chr1	107867468	107867468	G	A	+	COSMIC
chr1	107867522	107867522	T	A	+	COSMIC
chr1	107937895	107937895	G	A	+	COSMIC
chr1	108145748	108145748	C	T	-	COSMIC
chr1	108292167	108292167	C	T	-	COSMIC
chr1	108298069	108298069	G	A	-	COSMIC
chr1	108313293	108313293	C	A	-	COSMIC
chr1	108313328	108313328	C	T	-	COSMIC
chr1	108322087	108322087	G	A	-	COSMIC
chr1	108507337	108507337	G	A	-	COSMIC
chr1	108700182	108700183	AT	A	-	COSMIC
chr1	108769307	108769307	G	A	-	COSMIC
chr1	109191496	109191496	C	A	-	COSMIC
chr1	109192989	109192989	G	A	-	COSMIC
chr1	109242028	109242028	C	T	+	COSMIC
chr1	109276026	109276026	C	T	+	COSMIC
chr1	109315285	109315285	A	T	+	COSMIC
chr1	109366286	109366286	C	T	-	COSMIC
chr1	109377557	109377557	G	A	-	COSMIC
chr1	109394768	109394768	G	A	-	COSMIC
chr1	109482713	109482713	T	C	-	COSMIC
chr1	109707196	109707196	C	T	+	COSMIC
chr1	109730826	109730826	C	T	+	COSMIC
chr1	109734016	109734016	G	A	+	COSMIC
chr1	109792736	109792736	C	CCGC	+	COSMIC
chr1	109792973	109792973	G	A	+	COSMIC
chr1	109793383	109793383	T	G	+	COSMIC
chr1	109808788	109808788	C	T	+	COSMIC
chr1	109813557	109813557	G	A	+	COSMIC
chr1	109813890	109813890	C	T	+	COSMIC
chr1	109824326	109824326	G	A	-	COSMIC
chr1	109838960	109838960	G	A	-	COSMIC
chr1	109839553	109839553	C	T	-	COSMIC
chr1	109859531	109859531	G	A	-	COSMIC
chr1	110019431	110019431	C	T	+	COSMIC
chr1	110033990	110033990	C	T	+	COSMIC
chr1	110050611	110050612	CC	TT	-	COSMIC
chr1	110050860	110050860	G	A	-	COSMIC
chr1	110085673	110085673	C	T	+	COSMIC
chr1	110085828	110085828	G	A	+	COSMIC
chr1	110086221	110086221	C	T	+	COSMIC
chr1	110146043	110146043	T	G	-	COSMIC
chr1	110149038	110149038	C	T	-	COSMIC
chr1	110168974	110168974	C	A	+	COSMIC
chr1	110169834	110169834	G	A	+	COSMIC
chr1	110172518	110172518	C	T	+	COSMIC
chr1	110173662	110173662	G	A	+	COSMIC
chr1	110255794	110255794	G	T	+	COSMIC
chr1	110257757	110257757	C	T	+	COSMIC
chr1	110257831	110257831	T	C	+	COSMIC
chr1	110279777	110279777	G	A	-	COSMIC
chr1	110293311	110293311	G	A	-	COSMIC
chr1	110293371	110293371	G	A	-	COSMIC
chr1	110300579	110300580	GT	G	-	COSMIC
chr1	110553838	110553838	G	A	+	COSMIC
chr1	110560608	110560608	C	T	+	COSMIC
chr1	110561085	110561085	A	C	+	COSMIC
chr1	110587643	110587643	G	A	+	COSMIC
chr1	110589357	110589357	G	A	+	COSMIC
chr1	110593638	110593638	C	T	+	COSMIC
chr1	110655399	110655399	G	A	+	COSMIC
chr1	110735194	110735194	C	T	+	COSMIC
chr1	110738234	110738234	G	A	+	COSMIC
chr1	110740769	110740769	G	A	+	COSMIC
chr1	110766057	110766057	C	T	+	COSMIC
chr1	110766332	110766332	C	T	+	COSMIC
chr1	110774881	110774881	C	T	+	COSMIC
chr1	110883213	110883213	C	T	+	COSMIC
chr1	110883969	110883969	A	G	+	COSMIC
chr1	110925496	110925496	A	AT	-	COSMIC
chr1	110950298	110950298	C	G	-	COSMIC
chr1	110998922	110998922	C	T	+	COSMIC
chr1	111060161	111060161	C	T	-	COSMIC
chr1	111060344	111060344	G	A	-	COSMIC
chr1	111060345	111060345	C	T	-	COSMIC
chr1	111060346	111060346	G	A	-	COSMIC
chr1	111060811	111060811	C	T	-	COSMIC
chr1	111060956	111060956	G	A	-	COSMIC
chr1	111061227	111061227	C	T	-	COSMIC
chr1	111146221	111146221	G	A	-	COSMIC
chr1	111147171	111147171	G	A	-	COSMIC
chr1	111215836	111215836	G	A	-	COSMIC
chr1	111216030	111216030	C	T	-	COSMIC
chr1	111216034	111216034	G	A	-	COSMIC
chr1	111216188	111216188	G	A	-	COSMIC
chr1	111216296	111216296	C	T	-	COSMIC
chr1	111216508	111216508	G	A	-	COSMIC
chr1	111216633	111216633	C	T	-	COSMIC
chr1	111216708	111216708	G	A	-	COSMIC
chr1	111217118	111217118	C	T	-	COSMIC
chr1	111439344	111439344	C	T	+	COSMIC
chr1	111440442	111440442	G	A	+	COSMIC
chr1	111495136	111495136	C	T	-	COSMIC
chr1	111674120	111674120	T	C	-	COSMIC
chr1	111703835	111703836	GT	G	+	COSMIC
chr1	111738540	111738540	C	T	-	COSMIC
chr1	111773410	111773410	C	A	+	COSMIC
chr1	111773482	111773482	C	T	+	COSMIC
chr1	111773879	111773879	C	A	+	COSMIC
chr1	111783975	111783975	G	T	+	COSMIC
chr1	111858031	111858031	A	T	+	COSMIC
chr1	111860329	111860329	G	A	+	COSMIC
chr1	111860672	111860672	G	A	+	COSMIC
chr1	111957501	111957525	CTCACAGACTGATGACTCACAGGGG	C	-	COSMIC
chr1	112020639	112020639	C	T	+	COSMIC
chr1	112029214	112029214	C	T	-	COSMIC
chr1	112031414	112031414	C	T	-	COSMIC
chr1	112031535	112031535	C	A	-	COSMIC
chr1	112045646	112045646	G	A	-	COSMIC
chr1	112045664	112045664	C	T	-	COSMIC
chr1	112246984	112246984	G	A	+	COSMIC
chr1	112298570	112298570	G	T	+	COSMIC
chr1	112303389	112303389	G	A	+	COSMIC
chr1	112304906	112304906	G	T	+	COSMIC
chr1	112308673	112308673	G	A	+	COSMIC
chr1	112323370	112323370	G	A	-	COSMIC
chr1	112524316	112524316	C	T	-	COSMIC
chr1	112524422	112524422	G	T	-	COSMIC
chr1	112524471	112524471	C	T	-	COSMIC
chr1	112524472	112524472	G	A	-	COSMIC
chr1	112524649	112524649	C	T	-	COSMIC
chr1	112524657	112524657	G	A	-	COSMIC
chr1	112524688	112524688	G	A	-	COSMIC
chr1	112524738	112524738	G	A	-	COSMIC
chr1	112525069	112525069	C	T	-	COSMIC
chr1	112525179	112525179	G	A	-	COSMIC
chr1	112998635	112998635	G	A	+	COSMIC
chr1	112998820	112998820	G	C	+	COSMIC
chr1	112999946	112999946	C	T	+	COSMIC
chr1	113057648	113057648	G	A	+	COSMIC
chr1	113232556	113232556	G	A	+	COSMIC
chr1	113239067	113239067	C	T	+	COSMIC
chr1	113456732	113456732	G	A	-	COSMIC
chr1	114128172	114128172	G	A	+	COSMIC
chr1	114165484	114165484	C	T	+	COSMIC
chr1	114193685	114193685	G	A	+	COSMIC
chr1	114193810	114193810	C	T	+	COSMIC
chr1	114223915	114223915	T	A	+	COSMIC
chr1	114223916	114223916	C	G	+	COSMIC
chr1	114225544	114225544	G	A	+	COSMIC
chr1	114281421	114281421	C	T	-	COSMIC
chr1	114372591	114372593	AAG	A	-	COSMIC
chr1	114394700	114394700	G	A	-	COSMIC
chr1	114401114	114401114	C	T	-	COSMIC
chr1	114442590	114442590	C	T	-	COSMIC
chr1	114442745	114442745	G	A	-	COSMIC
chr1	114442771	114442771	C	T	-	COSMIC
chr1	114442814	114442814	G	A	-	COSMIC
chr1	114483379	114483379	G	A	+	COSMIC
chr1	114508811	114508811	T	C	+	COSMIC
chr1	114510530	114510530	C	T	+	COSMIC
chr1	114511225	114511225	G	A	+	COSMIC
chr1	114680226	114680226	C	T	-	COSMIC
chr1	114680442	114680442	C	T	-	COSMIC
chr1	114680476	114680476	G	A	-	COSMIC
chr1	114682285	114682285	C	T	-	COSMIC
chr1	114940564	114940564	T	A	-	COSMIC
chr1	114948147	114948147	G	A	-	COSMIC
chr1	114948207	114948207	G	A	-	COSMIC
chr1	114948369	114948369	C	T	-	COSMIC
chr1	115005834	115005834	C	T	-	COSMIC
chr1	115118214	115118214	T	C	-	COSMIC
chr1	115143520	115143520	C	T	-	COSMIC
chr1	115147649	115147649	C	T	-	COSMIC
chr1	115151459	115151459	A	T	-	COSMIC
chr1	115166211	115166211	G	A	-	COSMIC
chr1	115168051	115168051	G	A	-	COSMIC
chr1	115215796	115215796	C	T	-	COSMIC
chr1	115216304	115216304	C	T	-	COSMIC
chr1	115217379	115217379	T	A	-	COSMIC
chr1	115218606	115218606	C	A	-	COSMIC
chr1	115220030	115220030	C	T	-	COSMIC
chr1	115222262	115222262	C	T	-	COSMIC
chr1	115256508	115256508	C	G	-	COSMIC
chr1	115256528	115256528	T	A	-	COSMIC
chr1	115256528	115256528	T	G	-	COSMIC
chr1	115256529	115256529	T	A	-	COSMIC
chr1	115256529	115256529	T	C	-	COSMIC
chr1	115256529	115256529	T	G	-	COSMIC
chr1	115256529	115256530	TG	CT	-	COSMIC
chr1	115256530	115256530	G	C	-	COSMIC
chr1	115256530	115256530	G	T	-	COSMIC
chr1	115256536	115256536	C	T	-	COSMIC
chr1	115256562	115256562	G	A	-	COSMIC
chr1	115258744	115258744	C	A	-	COSMIC
chr1	115258744	115258744	C	G	-	COSMIC
chr1	115258744	115258744	C	T	-	COSMIC
chr1	115258745	115258745	C	A	-	COSMIC
chr1	115258745	115258745	C	G	-	COSMIC
chr1	115258747	115258747	C	A	-	COSMIC
chr1	115258747	115258747	C	G	-	COSMIC
chr1	115258747	115258747	C	T	-	COSMIC
chr1	115258747	115258748	CC	TT	-	COSMIC
chr1	115258748	115258748	C	A	-	COSMIC
chr1	115258748	115258748	C	G	-	COSMIC
chr1	115258748	115258748	C	T	-	COSMIC
chr1	115262366	115262367	GA	G	-	COSMIC
chr1	115266570	115266570	G	A	-	COSMIC
chr1	115267948	115267948	G	T	-	COSMIC
chr1	115273024	115273024	C	A	-	COSMIC
chr1	115276424	115276424	C	T	-	COSMIC
chr1	115277125	115277125	G	A	-	COSMIC
chr1	115280697	115280697	A	G	-	COSMIC
chr1	115466133	115466133	G	A	+	COSMIC
chr1	115487592	115487592	G	A	+	COSMIC
chr1	115523979	115523979	A	G	+	COSMIC
chr1	115537401	115537402	CA	C	+	COSMIC
chr1	115537600	115537601	GA	G	+	COSMIC
chr1	115576594	115576594	G	A	+	COSMIC
chr1	115596074	115596074	C	T	-	COSMIC
chr1	115600202	115600202	C	T	-	COSMIC
chr1	115600203	115600203	G	A	-	COSMIC
chr1	115604774	115604774	C	T	-	COSMIC
chr1	115828691	115828691	T	G	-	COSMIC
chr1	115829272	115829272	G	A	-	COSMIC
chr1	116206585	116206586	CT	C	+	COSMIC
chr1	116206711	116206711	C	T	+	COSMIC
chr1	116280902	116280902	C	T	-	COSMIC
chr1	116569517	116569517	C	T	+	COSMIC
chr1	116670190	116670190	C	A	+	COSMIC
chr1	116930037	116930037	T	G	+	COSMIC
chr1	116932065	116932065	C	T	+	COSMIC
chr1	116937891	116937891	G	A	+	COSMIC
chr1	116943802	116943802	C	T	+	COSMIC
chr1	117086977	117086977	G	A	-	COSMIC
chr1	117131694	117131694	T	C	-	COSMIC
chr1	117146503	117146503	C	CG	-	COSMIC
chr1	117150670	117150670	C	T	-	COSMIC
chr1	117159024	117159024	C	T	-	COSMIC
chr1	117159062	117159062	G	A	-	COSMIC
chr1	117311361	117311361	C	T	+	COSMIC
chr1	117487523	117487523	G	A	+	COSMIC
chr1	117492009	117492009	C	T	+	COSMIC
chr1	117504011	117504011	C	T	+	COSMIC
chr1	117527332	117527332	C	T	+	COSMIC
chr1	117527386	117527386	G	C	+	COSMIC
chr1	117556033	117556033	G	T	+	COSMIC
chr1	117560946	117560946	G	A	+	COSMIC
chr1	117631460	117631460	G	A	+	COSMIC
chr1	117699295	117699295	G	A	-	COSMIC
chr1	117699334	117699334	C	T	-	COSMIC
chr1	117753473	117753473	G	A	-	COSMIC
chr1	117944905	117944905	C	T	+	COSMIC
chr1	118165644	118165644	G	A	+	COSMIC
chr1	118424460	118424460	G	A	-	COSMIC
chr1	118454616	118454616	G	A	-	COSMIC
chr1	118486165	118486165	G	A	+	COSMIC
chr1	118499758	118499758	G	A	+	COSMIC
chr1	118506476	118506476	T	C	-	COSMIC
chr1	118537064	118537064	G	A	-	COSMIC
chr1	118539123	118539123	C	A	-	COSMIC
chr1	118598485	118598485	C	A	-	COSMIC
chr1	118609420	118609420	G	A	-	COSMIC
chr1	118634273	118634273	C	T	-	COSMIC
chr1	118642237	118642240	TGAA	T	-	COSMIC
chr1	119427487	119427487	C	T	-	COSMIC
chr1	119427675	119427675	C	T	-	COSMIC
chr1	119427769	119427769	G	A	-	COSMIC
chr1	119428004	119428004	C	T	-	COSMIC
chr1	119441726	119441726	C	T	-	COSMIC
chr1	119466080	119466080	A	T	-	COSMIC
chr1	119925543	119925543	G	A	+	COSMIC
chr1	119925552	119925552	C	T	+	COSMIC
chr1	119927668	119927668	C	T	+	COSMIC
chr1	119929330	119929330	G	A	+	COSMIC
chr1	119934803	119934803	G	A	+	COSMIC
chr1	119936413	119936413	C	T	+	COSMIC
chr1	120263923	120263923	G	A	+	COSMIC
chr1	120279735	120279735	A	G	+	COSMIC
chr1	120283043	120283043	C	T	+	COSMIC
chr1	120285558	120285558	G	A	+	COSMIC
chr1	120337249	120337249	G	A	-	COSMIC
chr1	120342372	120342372	C	T	-	COSMIC
chr1	120436801	120436801	T	C	-	COSMIC
chr1	120436877	120436877	G	A	-	COSMIC
chr1	120437102	120437102	T	A	-	COSMIC
chr1	120437576	120437576	T	C	-	COSMIC
chr1	120438019	120438019	G	T	-	COSMIC
chr1	120438485	120438485	C	T	-	COSMIC
chr1	120438649	120438649	G	A	-	COSMIC
chr1	120458147	120458147	G	A	-	COSMIC
chr1	120458169	120458169	A	AT	-	COSMIC
[truncated: 41,365 more rows]
